# Supplementary material for: Speed and Cardiac Recovery Variables Predict the Probability of Elimination in Equine Endurance Events
Source: PLoS One. 2015 Aug 31;10(8):e0137013. doi: 10.1371/journal.pone.0137013 (PMC4556447; doi:10.1371/journal.pone.0137013)
Supplement: S1 Table — (XLSX) [file pone.0137013.s001.xlsx]

## Sheet: TOTAL_5
Place	Country	Continent	Date_Event	Year of Event	Event	Distance (km)	Distance category	Number of participation	Country of Rider	Age_horse (years)	Event outcome	Reason of elimination	Phase of elimination	AS of Event (km/h)	AS_phase 1 (km/h)	AS_phase 2 (km/h)	AS_phase 3 (km/h)	AS_phase 4 (km/h)	AS_phase 5 (km/h)	AS_phase 6 (km/h)	Mean CRT (min)	Mean HR (bpm)	CRT_Phase 1 (min)	CRT_Phase 2 (min)	CRT_Phase 3 (min)	CRT_Phase 4 (min)	CRT_Phase 5 (min)	CRT_Total (min)	HR_phase 1 (bpm)	HR_phase 2 (bpm)	HR_phase 3 (bpm)	HR_phase 4 (bpm)	HR_phase 5 (bpm)	HR_phase 6 (bpm)
ARGENTAN	FRA	EUROPE	2011-07-23	2011	AMAELITE-CEI**	130	2	4	BEL	11	EL	OR	3	17.7197	16.494	19.452	17.213				6.29444	53.3333	3.96667	3.96667	10.95			18.8833	52	56	52
ARGENTAN	FRA	EUROPE	2011-07-23	2011	AMAELITE-CEI**	130	2	2	FRA	9	EL	OR	3	13.9893	13.797	15.112	13.059				5.88333	56	3.75	4.51667	9.38333			17.65	60	48	60
ARGENTAN	FRA	EUROPE	2011-07-23	2011	AMAELITEGP-CEI***	160	3	3	BEL	11	EL	LA	5	13.5508	15.937	13.775	14.179	12.257	11.606		9.6625	60.8	6.6	12.3333	8.6	11.1167		38.65	56	68	60	60	60
ARGENTAN	FRA	EUROPE	2011-07-23	2011	AMAELITEGP-CEI***	160	3	6	FRA	10	EL	LA	4	16.9455	16.67	16.792	18.539	15.781			3.00417	53.5	2.25	2.66667	3.75	3.35		12.0167	60	56	52	46
ARGENTAN	FRA	EUROPE	2011-07-23	2011	AMAELITEGP-CEI***	160	3	2	FRA	9	EL	LA	4	14.2008	15.784	14.567	14.227	12.225			3.2375	52.5	2.83333	2.38333	4.53333	3.2		12.95	56	52	54	48
ARGENTAN	FRA	EUROPE	2011-07-23	2011	AMAELITE-CEI**	130	2	4	FRA	9	EL	LA	4	15.1693	14.412	15.419	13.846	17			8.34833	60.75	6.38333	10.1833	12.7167	4.11		33.3933	64	64	64	51
ARGENTAN	FRA	EUROPE	2011-07-23	2011	AMAELITE-CEI**	130	2	3	BEL	8	EL	LA	4	17.777	16.136	17.92	16.919	20.133			2.18889	59	1.71667	2.21667	2.63333			6.56667	60	64	60	52
ARGENTAN	FRA	EUROPE	2010-07-24	2010	AMAELITE-CEI**	130	2	6	FRA	8	EL	LA	4	16.6692	15.571	18.091	15.208	17.807			6.10556	58	6.26667	4.88333	7.16667			18.3167	58	60	62	52
ARGENTAN	FRA	EUROPE	2009-07-25	2009	AMAELITE-CEI**	130	2	3	FRA	8	EL	LA	4	15.0955	16.469	15.61	14.524	13.779			7.36111	55.25	6.48333	8.56667	7.03333			22.0833	50	60	57	54
ARGENTAN	FRA	EUROPE	2010-07-24	2010	AMAELITE-CEI**	130	2	1	FRA	10	EL	LA	4	14.771	15.079	16.793	13.56	13.652			6.11667	54.75	7.21667	6.58333	4.55			18.35	50	56	56	57
ARGENTAN	FRA	EUROPE	2011-07-23	2011	AMAELITE-CEI**	130	2	1	FRA	8	EL	LA	4	15.574	14.222	15.495	14.826	17.753			8	59	7.4	7.68333	8.91667			24	60	62	56	58
ARGENTAN	FRA	EUROPE	2009-07-25	2009	AMAELITE-CEI**	130	2	4	FRA	12	EL	LA	4	16.9877	17.852	16.278	14.834	18.987			10.1278	55	3.05	9.4	17.9333			30.3833	56	52	52	60
ARGENTAN	FRA	EUROPE	2010-07-24	2010	AMAELITE-CEI**	130	2	7	FRA	12	EL	LA	4	18.7378	16.28	18.981	17.539	22.151			2.13889	59.5	1.51667	1.65	3.25			6.41667	60	60	58	60
ARGENTAN	FRA	EUROPE	2010-07-24	2010	AMAELITE-CEI**	130	2	1	FRA	8	EL	LA	4	12.8368	14.497	14.982	11.81	10.058			4.95556	60	6.03333	4.46667	4.36667			14.8667	60		60	60
ARGENTAN	FRA	EUROPE	2009-07-25	2009	AMAELITE-CEI**	130	2	2	FRA	8	EL	LA	4	16.7707	16.545	15.933	16.002	18.603			6.95556	60.5	5.88333	7.4	7.58333			20.8667	56	60	62	64
ARGENTAN	FRA	EUROPE	2011-07-23	2011	AMAELITE-CEI**	130	2	2	QAT	9	EL	LA	4	20.101	16.554	20.663	19.098	24.089			6.39444	65.25	6.81667	6.03333	6.33333			19.1833	56	64	64	77
ARGENTAN	FRA	EUROPE	2011-07-23	2011	AMAELITEGP-CEI***	160	3	4	FRA	9	EL	LA	3	15.3303	15.647	14.689	15.655				4.85	52	5.16667	3.86667	5.51667			14.55	56	52	48
ARGENTAN	FRA	EUROPE	2011-07-23	2011	AMAELITE-CEI**	130	2	3	FRA	8	EL	LA	3	15.5	14.461	16.922	15.117				2.91667	51.3333	3.15	2.58333	3.01667			8.75	52	54	48
ARGENTAN	FRA	EUROPE	2011-07-23	2011	AMAELITE-CEI**	130	2	2	FRA	8	EL	LA	3	15.909	16.235	16.896	14.596				9.05	51.3333	6.15	9.8	11.2			27.15	50	56	48
ARGENTAN	FRA	EUROPE	2011-07-23	2011	AMAELITE-CEI**	130	2	2	FRA	8	EL	LA	3	16.3653	15.863	18.07	15.163				4.48333	53.3333	4.25	3.91667	5.28333			13.45	56	56	48
ARGENTAN	FRA	EUROPE	2010-07-24	2010	AMAELITE-CEI**	130	2	1	FRA	7	EL	LA	3	15.014	15.269	16.227	13.546				3.17222	54.6667	2.35	3.13333	4.03333			9.51667	52	64	48
ARGENTAN	FRA	EUROPE	2009-07-25	2009	AMAELITE-CEI**	130	2	1	FRA	13	EL	LA	3	17.2037	17.511	17.522	16.578				6.42222	51.6667	5.13333	4.46667	9.66667			19.2667	46	60	49
ARGENTAN	FRA	EUROPE	2010-07-24	2010	AMAELITE-CEI**	130	2	2	FRA	7	EL	LA	3	17.2073	16.366	18.585	16.671				4.81111	57.3333	2.25	3.03333	9.15			14.4333	60	60	52
ARGENTAN	FRA	EUROPE	2010-07-24	2010	AMAELITE-CEI**	130	2	1	FRA	14	EL	LA	3	13.8137	14.331	15.049	12.061				6.39444	58	4.83333	7.21667	7.13333			19.1833	60	60	54
ARGENTAN	FRA	EUROPE	2009-07-25	2009	AMAELITE-CEI**	130	2	2	FRA	11	EL	LA	3	18.2733	17.972	18.205	18.643				3.76111	60	3.35	3.48333	4.45			11.2833	62	62	56
ARGENTAN	FRA	EUROPE	2009-07-25	2009	AMAELITE-CEI**	130	2	4	ITA	11	EL	LA	3	17.9227	17.957	17.786	18.025				4.9	56	4.01667	6.85	3.83333			14.7	54	56	58
ARGENTAN	FRA	EUROPE	2011-07-23	2011	AMAELITEGP-CEI***	160	3	2	FRA	11	EL	LA	3	14.9333	15.577	14.397	14.826				4.33333	59.3333	4.21667	5.61667	3.16667			13	60	60	58
ARGENTAN	FRA	EUROPE	2011-07-23	2011	AMAELITE-CEI**	130	2	1	FRA	10	EL	LA	3	16.475	15.697	16.817	16.911				8.78333	56	6.71667	7.38333	12.25			26.35	60	48	60
ARGENTAN	FRA	EUROPE	2009-07-25	2009	AMAELITE-CEI**	130	2	2	FRA	12	EL	LA	3	16.8553	17.767	16.485	16.314				8.15	57.3333	5.16667	8.01667	11.2667			24.45	52	60	60
ARGENTAN	FRA	EUROPE	2010-07-24	2010	AMAELITE-CEI**	130	2	2	FRA	12	EL	LA	3	17.4433	16.314	18.479	17.537				3.46667	59.3333	2.05	3.28333	5.06667			10.4	58	60	60
ARGENTAN	FRA	EUROPE	2009-07-25	2009	AMAELITE-CEI**	130	2	2	FRA	15	EL	LA	3	17.0003	17.351	17.621	16.029				10.6611	59.3333	6.1	11.1833	14.7			31.9833	56	62	60
ARGENTAN	FRA	EUROPE	2010-07-24	2010	AMAELITE-CEI**	130	2	2	FRA	7	EL	LA	3	16.0087	15.358	17.741	14.927				9.35	57	7.93333	7.23333	12.8833			28.05	47	64	60
ARGENTAN	FRA	EUROPE	2011-07-23	2011	AMAELITE-CEI**	130	2	1	FRA	12	EL	LA	3	14.106	13.87	15.063	13.385				3.75556	60	2.9	4	4.36667			11.2667	62	56	62
ARGENTAN	FRA	EUROPE	2011-07-23	2011	AMAELITE-CEI**	130	2	2	QAT	8	EL	LA	3	18.632	16.606	21.804	17.486				4.57778	63	6.41667	4.06667	3.25			13.7333	67	60	62
ARGENTAN	FRA	EUROPE	2011-07-23	2011	AMAELITE-CEI**	130	2	2	FRA	13	EL	LA	4	18.665	16.638	20.455	18.433	19.134			7.85556	59.3333	6.16667	7.13333	10.2667			23.5667	56	58	64
ARGENTAN	FRA	EUROPE	2011-07-23	2011	AMAELITE-CEI**	130	2	1	NED	15	EL	LA	3	13.74	12.975	14.707	13.538				3.33889	60.6667	2.75	2.66667	4.6			10.0167	58	60	64
ARGENTAN	FRA	EUROPE	2011-07-23	2011	AMAELITE-CEI**	130	2	1	SUI	12	EL	LA	3	18.898	16.701	20.541	19.452				4.78333	62	5.61667	5.38333	3.35			14.35	60	62	64
ARGENTAN	FRA	EUROPE	2009-07-25	2009	AMAELITE-CEI**	130	2	1	FRA	8	EL	LA	4	17.0267	17.837	17.495	16.934	15.841			6.49444	62.3333	6.95	7.4	5.13333			19.4833	60	63	64
ARGENTAN	FRA	EUROPE	2010-07-24	2010	AMAELITE-CEI**	130	2	1	FRA	9	EL	LA	3	16.3567	15.531	18.486	15.053				3.22778	58.6667	2.63333	3.71667	3.33333			9.68333	44	60	72
ARGENTAN	FRA	EUROPE	2010-07-24	2010	CEI*	107	1	2	FRA	7	EL	LA	2	15.6915	15.354	16.029					3.08333	52	2.91667	3.25				6.16667	48	56
ARGENTAN	FRA	EUROPE	2009-07-25	2009	AMAELITE-CEI**	130	2	1	FRA	13	EL	LA	2	15.4335	15.929	14.938					7.78333	53	7.28333	8.28333				15.5667	46	60
ARGENTAN	FRA	EUROPE	2010-07-24	2010	AMAELITE-CEI**	130	2	2	FRA	9	EL	LA	2	16.049	15.164	16.934					7.74167	56	10.6167	4.86667				15.4833	52	60
ARGENTAN	FRA	EUROPE	2010-07-24	2010	CEI*	107	1	4	BEL	7	EL	LA	1	15.289	15.289						10.05	52	10.05					10.05	52
ARGENTAN	FRA	EUROPE	2011-07-23	2011	AMAELITE-CEI**	130	2	4	FRA	8	EL	ME	4	16.0765	16.379	17.482	15.539	14.906			7.44444	64	3.66667	4.01667	14.65			22.3333	62	64	60	70
ARGENTAN	FRA	EUROPE	2011-07-23	2011	AMAELITE-CEI**	130	2	2	FRA	9	EL	ME	3	14.5683	14.225	15.715	13.765				15.2167	62	10.9	12.9167	21.8333			45.65	60	60	66
ARGENTAN	FRA	EUROPE	2009-07-25	2009	AMAELITE-CEI**	130	2	3	FRA	8	EL	ME	3	14.492	16.389	15.123	11.964				13.7056	63.6667	7	14.0667	20.05			41.1167	59	64	68
ARGENTAN	FRA	EUROPE	2009-07-25	2009	AMAELITE-CEI**	130	2	3	FRA	7	EL	ME	3	16.221	17.794	17.84	13.029				11.2389	62.3333	8.78333	7.36667	17.5667			33.7167	54	64	69
ARGENTAN	FRA	EUROPE	2009-07-25	2009	AMAELITE-CEI**	130	2	1	FRA	12	EL	ME	3	15.6547	18.217	16.895	11.852				12.9778	65	6.86667	11.4333	20.6333			38.9333	60	62	73
ARGENTAN	FRA	EUROPE	2011-07-23	2011	AMAELITE-CEI**	130	2	2	FRA	8	EL	ME	3	15.809	15.409	17.413	14.605				11.1389	66.3333	8.4	5.53333	19.4833			33.4167	62	64	73
ARGENTAN	FRA	EUROPE	2010-07-24	2010	CEI*	107	1	1	FRA	7	EL	ME	3	15.2277	15.619	18.603	11.461				6.75833	64.6667	7.55	5.96667				13.5167	60	60	74
ARGENTAN	FRA	EUROPE	2010-07-24	2010	AMAELITE-CEI**	130	2	3	FRA	15	EL	ME	3	17.1687	15.866	18.874	16.766				7.32222	60	6.73333	6.88333	8.35			21.9667	52	52	76
ARGENTAN	FRA	EUROPE	2009-07-25	2009	AMAELITE-CEI**	130	2	1	FRA	10	EL	ME	2	15.3875	16.348	14.427					12.85	62	11.7667	13.9333				25.7	60	64
ARGENTAN	FRA	EUROPE	2011-07-23	2011	AMAELITE-CEI**	130	2	3	FRA	12	EL	RET	3	16.8737	17.032	20.087	13.502				5.06667	55.3333	3.01667	4.41667	7.76667			15.2	64	54	48
ARGENTAN	FRA	EUROPE	2011-07-23	2011	AMAELITE-CEI**	130	2	2	FRA	9	EL	RET	3	18.493	16.36	19.452	19.667				3.76667	56	3.73333	3.53333	4.03333			11.3	60	60	48
ARGENTAN	FRA	EUROPE	2010-07-24	2010	AMAELITE-CEI**	130	2	4	FRA	11	EL	RET	3	16.254	16.299	18.578	13.885				2.73333	58.6667	2.36667	3.1				5.46667	64	60	52
ARGENTAN	FRA	EUROPE	2010-07-24	2010	AMAELITE-CEI**	130	2	2	GBR	8	EL	RET	3	15.6093	15.713	18.71	12.405				6.73333	55	6.43333	7.78333	5.98333			20.2	56	54	55
ARGENTAN	FRA	EUROPE	2009-07-25	2009	AMAELITE-CEI**	130	2	4	FRA	10	EL	RET	3	14.3263	14.239	17.316	11.424				10.0611	53.3333	15.2667	6.28333	8.63333			30.1833	42	62	56
ARGENTAN	FRA	EUROPE	2011-07-23	2011	AMAELITE-CEI**	130	2	3	FRA	9	EL	RET	3	18.4083	16.58	19.66	18.985				8.46111	60	6.05	8.43333	10.9			25.3833		60	60
ARGENTAN	FRA	EUROPE	2009-07-25	2009	AMAELITE-CEI**	130	2	1	FRA	10	EL	RET	3	15.44	18.858	17.43	10.032				4.70833	61	4.45	4.96667				9.41667	60	63	60
ARGENTAN	FRA	EUROPE	2010-07-24	2010	AMAELITE-CEI**	130	2	2	BEL	10	EL	RET	3	16.7623	15.904	18.885	15.498				7.81667	60.6667	4.75	4.43333	14.2667			23.45	60	60	62
ARGENTAN	FRA	EUROPE	2009-07-25	2009	AMAELITE-CEI**	130	2	1	FRA	12	EL	RET	3	15.9793	18.081	16.463	13.394				3.11111	61	2.06667	5.05	2.21667			9.33333	61	58	64
ARGENTAN	FRA	EUROPE	2009-07-25	2009	AMAELITE-CEI**	130	2	2	FRA	7	EL	RET	3	15.1403	17.585	16.46	11.376				13.1222	60.6667	6.06667	12.4667	20.8333			39.3667	54	64	64
ARGENTAN	FRA	EUROPE	2011-07-23	2011	AMAELITEGP-CEI***	160	3	7	BEL	11	Q			15.2982	16.916	16.6	18.5	13.635	10.84		3.99167	55.2	2.4	3.56667	5.98333	4.01667		15.9667	64	52	52	56	52
ARGENTAN	FRA	EUROPE	2011-07-23	2011	AMAELITEGP-CEI***	160	3	5	FRA	10	Q			15.874	16.655	16.667	19.561	14.323	12.164		3.025	55.6	2.4	3.81667	3.01667	2.86667		12.1	56	54	60	56	52
ARGENTAN	FRA	EUROPE	2011-07-23	2011	AMAELITEGP-CEI***	160	3	3	FRA	9	Q			16.9472	17.017	17.034	18.754	17.125	14.806		2.22083	58.4	1.86667	1.9	2.51667	2.6		8.88333	60	60	60	56	56
ARGENTAN	FRA	EUROPE	2011-07-23	2011	AMAELITEGP-CEI***	160	3	2	FRA	12	Q			15.5096	16.419	16.716	19.055	11.953	13.405		3.975	59.2	3.71667	4.71667	3.46667	4		15.9	64	56	64	56	56
ARGENTAN	FRA	EUROPE	2011-07-23	2011	AMAELITEGP-CEI***	160	3	2	SUI	9	Q			15.593	16.141	14.542	16.463	15.098	15.721		2.6	57.2	2.01667	2.56667	3.51667	2.3		10.4	60	58	52	60	56
ARGENTAN	FRA	EUROPE	2011-07-23	2011	AMAELITEGP-CEI***	160	3	6	SUI	10	Q			17.1388	16.598	16.72	18.775	18.148	15.453		5.24583	56.8	2.38333	3.43333	6.36667	8.8		20.9833	54	54	60	60	56
ARGENTAN	FRA	EUROPE	2011-07-23	2011	AMAELITEGP-CEI***	160	3	5	FRA	9	Q			16.8566	16.675	16.622	18.896	16.575	15.515		6.375	59.6	2.25	4.35	6.21667	12.6833		25.5	64	56	62	60	56
ARGENTAN	FRA	EUROPE	2011-07-23	2011	AMAELITEGP-CEI***	160	3	3	FRA	10	Q			15.5522	15.81	14.753	15.893	15.161	16.144		4	58.4	2.65	2.51667	5.88333	4.95		16	54	64	56	62	56
ARGENTAN	FRA	EUROPE	2011-07-23	2011	AMAELITEGP-CEI***	160	3	3	FRA	11	Q			18.539	16.483	16.979	19.236	18.12	21.877		3.60417	58	3.41667	2.05	2.96667	5.98333		14.4167	60	60	60	52	58
ARGENTAN	FRA	EUROPE	2011-07-23	2011	AMAELITEGP-CEI***	160	3	4	SUI	11	Q			18.5228	16.43	16.644	19.111	18.684	21.745		6.225	55.2	3.73333	6.03333	6.61667	8.51667		24.9	56	50	52	60	58
ARGENTAN	FRA	EUROPE	2011-07-23	2011	AMAELITEGP-CEI***	160	3	3	FRA	9	Q			16.9002	16.322	16.981	18.357	15.625	17.216		5.12917	56	4.38333	3.53333	6.33333	6.26667		20.5167	52	56	54	60	58
ARGENTAN	FRA	EUROPE	2011-07-23	2011	AMAELITEGP-CEI***	160	3	2	FRA	11	Q			16.9938	16.279	17.032	18.671	15.698	17.289		4.17083	58.2	4.63333	3.4	4.71667	3.93333		16.6833	55	60	58	60	58
ARGENTAN	FRA	EUROPE	2011-07-23	2011	AMAELITEGP-CEI***	160	3	4	FRA	8	Q			17.014	16.477	16.448	19.394	15.486	17.265		5.70417	62.8	3.45	6.41667	6.6	6.35		22.8167	62	68	64	60	60
ARGENTAN	FRA	EUROPE	2011-07-23	2011	AMAELITE-CEI**	130	2	2	FRA	8	Q			15.433	16.679	17.454	16.032	12.093			1.8	51.5	1.08333	1.66667	2.65			5.4	60	56	46	44
ARGENTAN	FRA	EUROPE	2011-07-23	2011	AMAELITE-CEI**	130	2	3	QAT	8	Q			18.038	16.026	20.112	19.2	17.753			7.77778	57	8.71667	5.9	8.71667			23.3333	62	58	62	46
ARGENTAN	FRA	EUROPE	2011-07-23	2011	AMAELITE-CEI**	130	2	2	BEL	10	Q			12.481	15.508	16.601	10.932	9.507			7.76667	52.5	7.4	9.9	6			23.3	60	54	48	48
ARGENTAN	FRA	EUROPE	2009-07-25	2009	AMAELITE-CEI**	130	2	2	FRA	13	Q			13.984	17.348	16.006	13.302	10.195			6.00556	53	5.6	6.15	6.26667			18.0167	50	60	54	48
ARGENTAN	FRA	EUROPE	2010-07-24	2010	AMAELITE-CEI**	130	2	1	FRA	8	Q			15.241	16.053	17.851	15.591	11.763			6.25	53	5.03333	7.56667	6.15			18.75	56	52	56	48
ARGENTAN	FRA	EUROPE	2011-07-23	2011	AMAELITE-CEI**	130	2	1	FRA	9	Q			17.237	15.978	20.58	18.675	14.79			3.31111	52.5	2.56667	3.53333	3.83333			9.93333	48	56	58	48
ARGENTAN	FRA	EUROPE	2011-07-23	2011	AMAELITE-CEI**	130	2	2	QAT	9	Q			17.462	16.319	19.324	19.088	15.535			5.28333	58.5	6.16667	6.63333	3.05			15.85	62	60	64	48
ARGENTAN	FRA	EUROPE	2009-07-25	2009	AMAELITE-CEI**	130	2	4	FRA	13	Q			16.525	17.053	16.17	15.689	18.13			2.99444	53.25	1.88333	2.15	4.95			8.98333	52	60	52	49
ARGENTAN	FRA	EUROPE	2011-07-23	2011	AMAELITE-CEI**	130	2	1	FRA	12	Q			14.015	13.897	15.838	13.317	13.665			4.16111	51.5	3.51667	4.63333	4.33333			12.4833	58	50	48	50
ARGENTAN	FRA	EUROPE	2010-07-24	2010	AMAELITE-CEI**	130	2	5	FRA	13	Q			15.417	15.895	17.237	14.391	14.626			5.85556	50.5	5.2	7.55	4.81667			17.5667	52	48	52	50
ARGENTAN	FRA	EUROPE	2009-07-25	2009	AMAELITE-CEI**	130	2	2	FRA	11	Q			16.525	16.893	15.598	16.373	18.142			5.43333	53.5	2.85	8.43333	5.01667			16.3	56	48	60	50
ARGENTAN	FRA	EUROPE	2009-07-25	2009	AMAELITE-CEI**	130	2	4	SUI	11	Q			17.733	17.988	17.689	17.576	17.761			5.32778	58.75	3.28333	6.41667	6.28333			15.9833	58	62	64	51
ARGENTAN	FRA	EUROPE	2010-07-24	2010	AMAELITE-CEI**	130	2	2	FRA	10	Q			16.303	15.39	18.395	15.344	17.587			6.12222	52	6	6.26667	6.1			18.3667	48	56	52	52
ARGENTAN	FRA	EUROPE	2010-07-24	2010	AMAELITE-CEI**	130	2	1	FRA	11	Q			13.585	16.031	17.161	12.394	10.136			5.15556	51.5	3.63333	6.7	5.13333			15.4667	44	56	54	52
ARGENTAN	FRA	EUROPE	2009-07-25	2009	AMAELITE-CEI**	130	2	2	FRA	9	Q			15.6	17.647	15.814	14.802	14.473			6.19444	55.5	4.21667	6.96667	7.4			18.5833	56	60	54	52
ARGENTAN	FRA	EUROPE	2009-07-25	2009	AMAELITE-CEI**	130	2	3	FRA	11	Q			17.107	16.967	16.653	17.014	18.311			4.12778	52.25	3.96667	3.31667	5.1			12.3833	46	56	55	52
ARGENTAN	FRA	EUROPE	2010-07-24	2010	AMAELITE-CEI**	130	2	2	FRA	8	Q			14.535	15.056	16.825	13.574	13.233			5.64444	56.5	4.5	6.61667	5.81667			16.9333	58	56	60	52
ARGENTAN	FRA	EUROPE	2010-07-24	2010	AMAELITE-CEI**	130	2	2	FRA	8	Q			13.947	14.636	16.411	13.896	11.161			7.25	57	4.46667	8.48333	8.8			21.75	60	56	60	52
ARGENTAN	FRA	EUROPE	2011-07-23	2011	AMAELITE-CEI**	130	2	1	FRA	10	Q			14.46	14.595	16.593	13.781	13.53			5.02222	57.5	7.6	3.36667	4.1			15.0667	60	58	60	52
ARGENTAN	FRA	EUROPE	2009-07-25	2009	AMAELITE-CEI**	130	2	2	UAE	8	Q			16.121	16.785	16.233	15.866	15.587			3.58889	59.25	3.15	3.23333	4.38333			10.7667	60	63	62	52
ARGENTAN	FRA	EUROPE	2009-07-25	2009	AMAELITE-CEI**	130	2	5	FRA	8	Q			17.096	16.97	16.653	17.016	18.234			4.10556	55.5	3.95	3.3	5.06667			12.3167	49	60	60	53
ARGENTAN	FRA	EUROPE	2011-07-23	2011	AMAELITE-CEI**	130	2	2	FRA	8	Q			16.422	15.813	18.309	15.857	16.486			2.5	52.5	2.08333	2.7	2.71667			7.5	56	52	48	54
ARGENTAN	FRA	EUROPE	2011-07-23	2011	AMAELITE-CEI**	130	2	2	FRA	15	Q			13.721	14.6	13.037	13.252	14.002			3.95	54.5	4.33333	3.66667	3.85			11.85	52	60	52	54
ARGENTAN	FRA	EUROPE	2009-07-25	2009	AMAELITE-CEI**	130	2	2	FRA	9	Q			14.722	15.888	15.306	14.455	13.076			4.07778	56.25	3.83333	4.75	3.65			12.2333	56	60	55	54
ARGENTAN	FRA	EUROPE	2010-07-24	2010	AMAELITE-CEI**	130	2	2	FRA	10	Q			14.536	15.333	15.976	13.453	13.745			4.40556	54.5	2.9	4.13333	6.18333			13.2167	50	58	56	54
ARGENTAN	FRA	EUROPE	2009-07-25	2009	AMAELITE-CEI**	130	2	1	FRA	7	Q			15.609	15.594	16.244	14.852	15.951			9.8	55.3333	11.6333	9.25	8.51667			29.4	56		56	54
ARGENTAN	FRA	EUROPE	2011-07-23	2011	AMAELITE-CEI**	130	2	1	FRA	11	Q			13.721	13.175	14.225	13.741	14.012			4.06111	55	4.96667	4.18333	3.03333			12.1833	54	52	60	54
ARGENTAN	FRA	EUROPE	2009-07-25	2009	AMAELITE-CEI**	130	2	1	FRA	10	Q			14.722	15.873	15.38	14.453	12.998			3.68333	57	3.9	4.11667	3.03333			11.05	56	58	60	54
ARGENTAN	FRA	EUROPE	2009-07-25	2009	AMAELITE-CEI**	130	2	2	FRA	11	Q			18.223	17.558	17.966	18.932	18.38			7.51111	58	8.3	7.71667	6.51667			22.5333	60	58	60	54
ARGENTAN	FRA	EUROPE	2010-07-24	2010	AMAELITE-CEI**	130	2	3	FRA	8	Q			16.997	16.035	18.7	17.355	16.341			6.43333	56.5	5.2	6.1	8			19.3	52	60	60	54
ARGENTAN	FRA	EUROPE	2010-07-24	2010	AMAELITE-CEI**	130	2	1	FRA	10	Q			18.027	16.269	18.631	17.759	21.744			3.01111	58.5	2.8	3.03333	3.2			9.03333	60	60	60	54
ARGENTAN	FRA	EUROPE	2009-07-25	2009	AMAELITE-CEI**	130	2	3	FRA	10	Q			17.08	18.852	17.34	16.512	15.733			4.46111	59	3.66667	5.35	4.36667			13.3833	60	62	60	54
ARGENTAN	FRA	EUROPE	2011-07-23	2011	AMAELITE-CEI**	130	2	4	FRA	9	Q			16.603	16.96	20.403	14.777	16.074			5.11111	59.5	3.6	6.3	5.43333			15.3333	62	62	60	54
ARGENTAN	FRA	EUROPE	2010-07-24	2010	AMAELITE-CEI**	130	2	1	FRA	8	Q			14.805	15.326	16.785	14.296	13.035			3.56667	58.5	2.91667	4.11667	3.66667			10.7	56	64	60	54
ARGENTAN	FRA	EUROPE	2011-07-23	2011	AMAELITE-CEI**	130	2	1	FRA	9	Q			16.813	16.176	19.267	16.991	15.461			5.57222	58.5	6.48333	3.06667	7.16667			16.7167	56	64	60	54
ARGENTAN	FRA	EUROPE	2009-07-25	2009	AMAELITE-CEI**	130	2	2	FRA	12	Q			16.527	17.88	17.792	15.249	15.388			5.6	58.75	2.6	4.8	9.4			16.8	56	64	61	54
ARGENTAN	FRA	EUROPE	2010-07-24	2010	AMAELITE-CEI**	130	2	2	BEL	16	Q			17.043	16.162	18.674	16.514	17.833			3.02222	57	2.4	3.06667	3.6			9.06667	56	56	62	54
ARGENTAN	FRA	EUROPE	2011-07-23	2011	AMAELITE-CEI**	130	2	6	FRA	9	Q			16.245	15.081	17.806	15.712	17.492			7.22222	58.5	7.45	5.01667	9.2			21.6667	58	60	62	54
ARGENTAN	FRA	EUROPE	2009-07-25	2009	AMAELITE-CEI**	130	2	3	FRA	10	Q			15.61	16.384	15.115	15.502	15.733			7.68333	56.5	6.86667	8.45	7.73333			23.05	48	60	64	54
ARGENTAN	FRA	EUROPE	2011-07-23	2011	AMAELITE-CEI**	130	2	2	FRA	8	Q			16.816	16.642	18.962	17.717	14.328			4.73333	60.5	2.91667	3.35	7.93333			14.2	64	60	64	54
ARGENTAN	FRA	EUROPE	2009-07-25	2009	AMAELITE-CEI**	130	2	7	FRA	11	Q			17.895	18.753	17.463	18.205	17.129			5.23889	60.5	2.68333	4.13333	8.9			15.7167	60	64	64	54
ARGENTAN	FRA	EUROPE	2010-07-24	2010	AMAELITE-CEI**	130	2	3	FRA	12	Q			12.788	13.047	13.621	12.754	11.613			5.30556	55.75	2.23333	10.2	3.48333			15.9167	60	48	60	55
ARGENTAN	FRA	EUROPE	2009-07-25	2009	AMAELITE-CEI**	130	2	4	FRA	7	Q			14.991	16.951	15.344	13.751	14.529			6.63889	56.75	6.66667	8.35	4.9			19.9167	52	60	60	55
ARGENTAN	FRA	EUROPE	2009-07-25	2009	AMAELITE-CEI**	130	2	4	FRA	8	Q			17.104	17.623	16.979	16.524	17.723			5.56667	57.25	5.86667	4.68333	6.15			16.7	50	60	64	55
ARGENTAN	FRA	EUROPE	2011-07-23	2011	AMAELITE-CEI**	130	2	3	FRA	9	Q			16.817	16.742	19.003	17.381	14.538			4.83889	54.5	2.11667	2.85	9.55			14.5167	60	50	52	56
ARGENTAN	FRA	EUROPE	2009-07-25	2009	AMAELITE-CEI**	130	2	2	FRA	12	Q			13.99	15.177	13.453	13.763	13.949			5.91667	53.25	5.1	5.7	6.95			17.75	52	53	52	56
ARGENTAN	FRA	EUROPE	2011-07-23	2011	AMAELITE-CEI**	130	2	2	FRA	12	Q			17.462	16.255	17.825	16.554	20.926			4.49444	54	4.61667	3.28333	5.58333			13.4833	52	56	52	56
ARGENTAN	FRA	EUROPE	2011-07-23	2011	AMAELITE-CEI**	130	2	1	FRA	11	Q			15.379	14.441	16.419	15.267	16.003			4.56111	57	3.36667	5.73333	4.58333			13.6833	60	56	56	56
ARGENTAN	FRA	EUROPE	2009-07-25	2009	AMAELITE-CEI**	130	2	7	FRA	8	Q			13.99	15.603	14.053	13.117	13.65			3.73889	55.5	2	4.43333	4.78333			11.2167	50	60	56	56
ARGENTAN	FRA	EUROPE	2011-07-23	2011	AMAELITE-CEI**	130	2	3	QAT	9	Q			19.38	16.891	20.876	18.696	23.923			4.02778	58.5	4.1	2.48333	5.5			12.0833	60	62	56	56
ARGENTAN	FRA	EUROPE	2009-07-25	2009	AMAELITE-CEI**	130	2	1	FRA	7	Q			16.121	16.839	16.199	15.77	15.739			3.76111	55.25	2.81667	3.21667	5.25			11.2833	48	59	58	56
ARGENTAN	FRA	EUROPE	2010-07-24	2010	AMAELITE-CEI**	130	2	1	FRA	11	Q			13.339	14.182	14.899	12.834	11.53			7.72222	58	9.6	8.65	4.91667			23.1667	60	56	60	56
ARGENTAN	FRA	EUROPE	2011-07-23	2011	AMAELITE-CEI**	130	2	1	FRA	11	Q			18.76	16.987	20.233	19.319	19.366			2.91111	58.5	2.73333	3.13333	2.86667			8.73333	62	56	60	56
ARGENTAN	FRA	EUROPE	2010-07-24	2010	AMAELITE-CEI**	130	2	3	FRA	10	Q			16.304	15.975	18.326	15.701	15.838			5.13333	57	2.76667	5.05	7.58333			15.4	54	58	60	56
ARGENTAN	FRA	EUROPE	2009-07-25	2009	AMAELITE-CEI**	130	2	2	FRA	7	Q			16.523	16.136	16.275	16.271	18.008			3.92222	57.5	2.15	4.86667	4.75			11.7667	56	58	60	56
ARGENTAN	FRA	EUROPE	2011-07-23	2011	AMAELITE-CEI**	130	2	3	FRA	7	Q			13.306	12.933	15.627	12.79	12.694			8.76667	56	8.2	7.91667	10.1833			26.3	48	60	60	56
ARGENTAN	FRA	EUROPE	2009-07-25	2009	AMAELITE-CEI**	130	2	2	FRA	10	Q			14.991	16.086	14.625	14.494	15.218			7.51667	57.5	6.2	7.13333	9.21667			22.55	54	60	60	56
ARGENTAN	FRA	EUROPE	2011-07-23	2011	AMAELITE-CEI**	130	2	1	NED	8	Q			15.294	14.142	16.138	14.742	17.332			4.00556	59.5	3.11667	4.23333	4.66667			12.0167	62	60	60	56
ARGENTAN	FRA	EUROPE	2010-07-24	2010	AMAELITE-CEI**	130	2	2	FRA	6	Q			17.644	16.149	18.66	17.906	18.939			2.78333	57	2.55	2.83333	2.96667			8.35	56	54	62	56
ARGENTAN	FRA	EUROPE	2009-07-25	2009	AMAELITE-CEI**	130	2	4	FRA	8	Q			18.283	18.034	18.163	18.715	18.094			3.57222	59	3.01667	3.68333	4.01667			10.7167	58	60	62	56
ARGENTAN	FRA	EUROPE	2011-07-23	2011	AMAELITE-CEI**	130	2	4	FRA	11	Q			16.246	14.907	18.768	15.529	17.289			5.91111	61.5	4.35	5.06667	8.31667			17.7333	64	64	62	56
ARGENTAN	FRA	EUROPE	2010-07-24	2010	AMAELITE-CEI**	130	2	4	FRA	8	Q			17.667	15.779	18.97	17.917	19.602			5.73889	58	7.53333	4.73333	4.95			17.2167	52	60	64	56
ARGENTAN	FRA	EUROPE	2009-07-25	2009	AMAELITE-CEI**	130	2	3	FRA	7	Q			16.527	17.351	17.02	17.062	14.222			8.6	54.25	5.96667	9.31667	10.5167			25.8	52	52	56	57
ARGENTAN	FRA	EUROPE	2009-07-25	2009	AMAELITE-CEI**	130	2	3	FRA	9	Q			16.091	16.571	16.101	15.422	16.694			7.09444	57	4.45	5.73333	11.1			21.2833	55	60	56	57
ARGENTAN	FRA	EUROPE	2009-07-25	2009	AMAELITE-CEI**	130	2	3	FRA	8	Q			16.528	18.316	17.435	16.385	13.814			9.08889	57.75	3.68333	7.33333	16.25			27.2667	64	52	58	57
ARGENTAN	FRA	EUROPE	2010-07-24	2010	AMAELITE-CEI**	130	2	3	FRA	8	Q			16.303	16.209	18.589	15.408	15.739			3.9	57.25	2.05	2.58333	7.06667			11.7	56	56	60	57
ARGENTAN	FRA	EUROPE	2010-07-24	2010	AMAELITE-CEI**	130	2	6	FRA	9	Q			17.719	16.168	18.271	17.931	19.847			4.00556	59.5	2.53333	4.95	4.53333			12.0167	63	54	64	57
ARGENTAN	FRA	EUROPE	2009-07-25	2009	AMAELITE-CEI**	130	2	1	FRA	14	Q			14.235	15.197	15.187	14.406	11.802			10.75	59.75	4.98333	7.21667	20.05			32.25	58	60	64	57
ARGENTAN	FRA	EUROPE	2009-07-25	2009	AMAELITE-CEI**	130	2	3	FRA	12	Q			18.281	19.323	17.359	18.353	18.569			3.85	61.25	2.23333	3.3	6.01667			11.55	60	64	64	57
ARGENTAN	FRA	EUROPE	2011-07-23	2011	AMAELITE-CEI**	130	2	1	FRA	8	Q			14.767	14.128	15.8	14.575	15.037			9.97222	51	10.55	8.6	10.7667			29.9167	48	46	52	58
ARGENTAN	FRA	EUROPE	2011-07-23	2011	AMAELITE-CEI**	130	2	5	FRA	12	Q			16.418	14.91	18.291	17.213	15.963			6.87778	55.5	7.11667	6.8	6.71667			20.6333	56	52	56	58
ARGENTAN	FRA	EUROPE	2009-07-25	2009	AMAELITE-CEI**	130	2	2	FRA	9	Q			17.734	17.886	18.081	17.366	17.606			3.66667	56	2.56667	3.71667	4.71667			11	50	60	56	58
ARGENTAN	FRA	EUROPE	2011-07-23	2011	AMAELITE-CEI**	130	2	1	FRA	12	Q			15.29	14.22	15.713	14.646	17.864			11.7167	55	10.9	12.8667	11.3833			35.15	52	52	58	58
ARGENTAN	FRA	EUROPE	2009-07-25	2009	AMAELITE-CEI**	130	2	2	FRA	9	Q			13.062	15.128	12.99	12.074	12.756			10.1389	55	5.43333	12.2167	12.7667			30.4167	52	52	58	58
ARGENTAN	FRA	EUROPE	2011-07-23	2011	AMAELITE-CEI**	130	2	4	FRA	9	Q			17.463	15.314	17.734	17.404	21.485			3.94444	56.5	3.05	4.8	3.98333			11.8333	58	52	58	58
ARGENTAN	FRA	EUROPE	2010-07-24	2010	AMAELITE-CEI**	130	2	7	FRA	9	Q			16.822	15.476	19.003	16.694	17.264			3.58333	55	2.2	2.5	6.05			10.75	48	56	58	58
ARGENTAN	FRA	EUROPE	2010-07-24	2010	AMAELITE-CEI**	130	2	5	FRA	11	Q			16.301	15.593	17.897	15.115	18.218			7.5	57	7.26667	6.01667	9.21667			22.5	56	54	60	58
ARGENTAN	FRA	EUROPE	2011-07-23	2011	AMAELITEGP-CEI***	160	3	4	QAT	10	Q			18.4874	16.99	16.552	19.305	18.605	20.985		4.61667	58.5	2	5.95	4.1	6.41667		18.4667	60	56	60	58
ARGENTAN	FRA	EUROPE	2011-07-23	2011	AMAELITE-CEI**	130	2	1	FRA	8	Q			17.391	14.791	18.347	17.491	21.386			4.56667	58.5	5.46667	2.71667	5.51667			13.7	56	60	60	58
ARGENTAN	FRA	EUROPE	2010-07-24	2010	AMAELITE-CEI**	130	2	2	FRA	9	Q			17.344	16.101	18.775	16.916	18.939			3.81667	59	2.93333	3.1	5.41667			11.45	58	60	60	58
ARGENTAN	FRA	EUROPE	2010-07-24	2010	AMAELITE-CEI**	130	2	4	FRA	13	Q			16.584	15.962	18.185	17.413	14.836			5.90556	55	4.28333	7.75	5.68333			17.7167	52	48	62	58
ARGENTAN	FRA	EUROPE	2009-07-25	2009	AMAELITE-CEI**	130	2	1	FRA	12	Q			13.984	16.774	15.586	13.594	10.472			7.25556	57.25	3.8	7.51667	10.45			21.7667	48	60	63	58
ARGENTAN	FRA	EUROPE	2011-07-23	2011	AMAELITE-CEI**	130	2	4	FRA	10	Q			16.428	15.451	18.514	15.368	17.828			6.94444	59.25	8.01667	7.41667	5.4			20.8333	56	60	63	58
ARGENTAN	FRA	EUROPE	2011-07-23	2011	AMAELITE-CEI**	130	2	3	FRA	9	Q			16.56	15.53	18.017	16.995	16.152			4.67222	60	6.45	3.78333	3.78333			14.0167	60	58	64	58
ARGENTAN	FRA	EUROPE	2010-07-24	2010	AMAELITE-CEI**	130	2	1	FRA	12	Q			13.801	14.777	16.713	13.662	10.621			5.36111	57	2.95	5.08333	8.05			16.0833	60	60	48	60
ARGENTAN	FRA	EUROPE	2011-07-23	2011	AMAELITE-CEI**	130	2	1	NED	9	Q			13.94	12.979	14.705	13.538	15.424			3.31111	54	2.73333	2.63333	4.56667			9.93333	48	56	52	60
ARGENTAN	FRA	EUROPE	2010-07-24	2010	AMAELITE-CEI**	130	2	4	FRA	8	Q			16.298	15.473	17.832	15.552	17.539			6.33333	56	5.11667	7.51667	6.36667			19	56	52	56	60
ARGENTAN	FRA	EUROPE	2010-07-24	2010	AMAELITE-CEI**	130	2	1	FRA	9	Q			13.46	15.743	17.479	12.275	9.954			8.62778	59.25	6.21667	6.36667	13.3			25.8833	63	58	56	60
ARGENTAN	FRA	EUROPE	2010-07-24	2010	AMAELITE-CEI**	130	2	2	FRA	10	Q			13.207	12.6	14.227	12.293	15.071			10.6	57	8.61667	11.5	11.6833			31.8	58	52	58	60
ARGENTAN	FRA	EUROPE	2009-07-25	2009	AMAELITE-CEI**	130	2	2	FRA	10	Q			15.5387	16.828	15.538	14.25				8.22222	56	8.95	7.21667	8.5			24.6667	52	52	60	60
ARGENTAN	FRA	EUROPE	2009-07-25	2009	AMAELITE-CEI**	130	2	3	FRA	8	Q			13.063	15.13	12.988	11.865	13.176			11.2833	57.5	5.41667	12.2333	16.2			33.85	54	56	60	60
ARGENTAN	FRA	EUROPE	2011-07-23	2011	AMAELITE-CEI**	130	2	6	FRA	9	Q			16.505	15.702	16.811	16.915	16.805			8.75556	58.5	6.68333	7.36667	12.2167			26.2667	58	56	60	60
ARGENTAN	FRA	EUROPE	2011-07-23	2011	AMAELITE-CEI**	130	2	3	FRA	11	Q			14.014	13.514	15.331	13.393	14.523			10.7167	59.5	8.15	12.6667	11.3333			32.15	62	56	60	60
ARGENTAN	FRA	EUROPE	2010-07-24	2010	AMAELITE-CEI**	130	2	4	FRA	8	Q			13.339	15	18.158	11.954	10.237			9.77222	58.5	6.21667	6.23333	16.8667			29.3167	54	60	60	60
ARGENTAN	FRA	EUROPE	2011-07-23	2011	AMAELITE-CEI**	130	2	3	FRA	9	Q			18.003	16.943	19.804	18.728	16.981			2.36111	60	2.13333	2.4	2.55			7.08333	60	60	60	60
ARGENTAN	FRA	EUROPE	2011-07-23	2011	AMAELITE-CEI**	130	2	1	UAE	7	Q			14.462	14.513	16.721	15.099	12.025			3.17222	60	2.55	3.18333	3.78333			9.51667	60	60	60	60
ARGENTAN	FRA	EUROPE	2011-07-23	2011	AMAELITE-CEI**	130	2	1	NED	9	Q			15.294	14.154	16.058	14.777	17.332			4.08333	60	3	4.6	4.65			12.25	60	60	60	60
ARGENTAN	FRA	EUROPE	2011-07-23	2011	AMAELITE-CEI**	130	2	4	FRA	11	Q			17.237	16.818	20.382	17.971	14.61			4.08889	60.75	4.41667	4.95	2.9			12.2667	61	62	60	60
ARGENTAN	FRA	EUROPE	2010-07-24	2010	AMAELITE-CEI**	130	2	5	FRA	10	Q			17.8	16.271	18.571	17.238	21.346			1.98889	60	1.63333	2.01667	2.31667			5.96667	56	64	60	60
ARGENTAN	FRA	EUROPE	2011-07-23	2011	AMAELITE-CEI**	130	2	2	FRA	7	Q			17.382	16.626	18.413	16.993	18.141			4.34444	62	2.65	3.15	7.23333			13.0333	64	64	60	60
ARGENTAN	FRA	EUROPE	2010-07-24	2010	AMAELITE-CEI**	130	2	3	FRA	9	Q			17.715	16.267	18.479	17.16	21.021			2.67222	60.5	1.65	2.98333	3.38333			8.01667	62	58	62	60
ARGENTAN	FRA	EUROPE	2010-07-24	2010	AMAELITE-CEI**	130	2	7	FRA	12	Q			17.572	16.322	18.444	17.68	18.776			2.87778	60.5	1.78333	2.75	4.1			8.63333	60	60	62	60
ARGENTAN	FRA	EUROPE	2010-07-24	2010	AMAELITE-CEI**	130	2	2	FRA	9	Q			16.821	15.996	18.291	16.171	17.918			5.39444	58	3.45	5.93333	6.8			16.1833	56	52	64	60
ARGENTAN	FRA	EUROPE	2009-07-25	2009	AMAELITE-CEI**	130	2	3	FRA	9	Q			16.526	17.611	16.965	16.537	14.72			5.38889	59	5.28333	4.75	6.13333			16.1667	52	60	64	60
ARGENTAN	FRA	EUROPE	2011-07-23	2011	AMAELITE-CEI**	130	2	6	FRA	12	Q			18.361	16.73	20.89	19.182	17.533			3.32222	61	2.71667	3.73333	3.51667			9.96667	60	60	64	60
ARGENTAN	FRA	EUROPE	2009-07-25	2009	AMAELITE-CEI**	130	2	1	FRA	9	Q			13.742	17.779	17.116	10.938	11.59			9.03889	62	8.9	13.0167	5.2			27.1167	64	60	64	60
ARGENTAN	FRA	EUROPE	2010-07-24	2010	AMAELITE-CEI**	130	2	4	FRA	7	Q			18.023	15.68	19.632	17.712	22.169			5.23333	60.75	6.88333	4.3	4.51667			15.7	60	60	62	61
ARGENTAN	FRA	EUROPE	2011-07-23	2011	AMAELITE-CEI**	130	2	1	FRA	9	Q			13.305	14.59	18.23	13.058	9.739			5.31111	54	5.45	5.41667	5.06667			15.9333	54	52	48	62
ARGENTAN	FRA	EUROPE	2011-07-23	2011	AMAELITE-CEI**	130	2	1	FRA	11	Q			16.754	15.955	18.43	16.055	17.526			8.49444	58	8.88333	7.16667	9.43333			25.4833	62	52	56	62
ARGENTAN	FRA	EUROPE	2010-07-24	2010	AMAELITE-CEI**	130	2	3	FRA	12	Q			12.788	14.835	16.034	13.248	8.356			9.95	57	6.83333	12.8	10.2167			29.85	50	60	56	62
ARGENTAN	FRA	EUROPE	2010-07-24	2010	AMAELITE-CEI**	130	2	3	FRA	7	Q			15.418	14.186	16.846	15.185	16.647			6.42778	60.5	8.56667	4.71667	6			19.2833	60	60	60	62
ARGENTAN	FRA	EUROPE	2011-07-23	2011	AMAELITE-CEI**	130	2	3	FRA	8	Q			19.37	16.72	20.459	19.2	23.707			5.15556	61	5.23333	5.26667	4.96667			15.4667	62	60	60	62
ARGENTAN	FRA	EUROPE	2010-07-24	2010	AMAELITE-CEI**	130	2	4	FRA	9	Q			17.238	15.752	18.646	17.404	18.242			6.61667	57.25	6.2	8.33333	5.31667			19.85	56	50	61	62
ARGENTAN	FRA	EUROPE	2010-07-24	2010	AMAELITE-CEI**	130	2	2	FRA	6	Q			15.331	16.168	18.589	17.754	10.053			3.18889	62.5	2.36667	2.98333	4.21667			9.56667	64	60	64	62
ARGENTAN	FRA	EUROPE	2010-07-24	2010	AMAELITE-CEI**	130	2	2	FRA	13	Q			12.789	15.962	17.302	11.768	8.548			4.58333	54.75	3.8	5.65	4.3			13.75	48	52	56	63
ARGENTAN	FRA	EUROPE	2009-07-25	2009	AMAELITE-CEI**	130	2	1	GER	14	Q			13.123	15.058	13.179	13.586	10.694			9.93333	58.25	6	10.15	13.65			29.8	50	56	64	63
ARGENTAN	FRA	EUROPE	2010-07-24	2010	AMAELITE-CEI**	130	2	3	FRA	8	Q			16.814	16.112	18.66	16.514	16.623			8.16111	55.5	4.51667	5.56667	14.4			24.4833	52	52	54	64
ARGENTAN	FRA	EUROPE	2011-07-23	2011	AMAELITE-CEI**	130	2	3	FRA	8	Q			18.365	16.586	19.324	19.608	18.504			4.05556	59	1.91667	2.71667	7.53333			12.1667	60	52	60	64
ARGENTAN	FRA	EUROPE	2011-07-23	2011	AMAELITE-CEI**	130	2	3	FRA	13	Q			15.003	16.041	19.063	14.263	12.225			10.3278	60	11.3	10.2	9.48333			30.9833	60	56	60	64
ARGENTAN	FRA	EUROPE	2009-07-25	2009	AMAELITE-CEI**	130	2	2	FRA	10	Q			16.524	17.558	17.663	16.879	13.552			9.06111	62.5	5.25	8.45	13.4833			27.1833	60	64	62	64
ARGENTAN	FRA	EUROPE	2009-07-25	2009	AMAELITE-CEI**	130	2	3	FRA	9	Q			16.085	17.671	16.802	15.949	13.736			5.95556	61.75	3.96667	5.88333	8.01667			17.8667	60	59	64	64
ARGENTAN	FRA	EUROPE	2009-07-25	2009	AMAELITE-CEI**	130	2	2	FRA	8	Q			15.826	16.091	14.782	16.645	16.078			3.98889	61	2.43333	5.38333	4.15			11.9667	56	60	64	64
ARGENTAN	FRA	EUROPE	2010-07-24	2010	CEI*	107	1	2	FRA	7	Q			16.8127	14.815	17.884	17.739				2.66667	54.6667	2.83333	2.5				5.33333	56	60	48
ARGENTAN	FRA	EUROPE	2010-07-24	2010	CEI*	107	1	5	FRA	9	Q			17.1633	16.226	18.49	16.774				3.425	56	2.23333	4.61667				6.85	58	56	54
ARGENTAN	FRA	EUROPE	2010-07-24	2010	CEI*	107	1	1	FRA	9	Q			16.8703	15.605	17.878	17.128				7.075	56	7.43333	6.71667				14.15	58	56	54
ARGENTAN	FRA	EUROPE	2010-07-24	2010	CEI*	107	1	5	FRA	7	Q			17.1083	14.605	18.434	18.286				3.6	57.3333	5.13333	2.06667				7.2	52	64	56
ARGENTAN	FRA	EUROPE	2010-07-24	2010	CEI*	107	1	4	FRA	10	Q			17.595	15.938	18.768	18.079				3.18333	56.3333	3.1	3.26667				6.36667	50	62	57
ARGENTAN	FRA	EUROPE	2010-07-24	2010	CEI*	107	1	3	FRA	9	Q			15.3263	14.933	16.138	14.908				6.98333	60.3333	6.96667	7				13.9667	60	64	57
ARGENTAN	FRA	EUROPE	2010-07-24	2010	CEI*	107	1	2	FRA	8	Q			17.419	14.64	18.219	19.398				2.96667	60	3.18333	2.75				5.93333	62	60	58
ARGENTAN	FRA	EUROPE	2010-07-24	2010	AMAELITE-CEI**	130	2	6	FRA	8	Q			16.814	16.153	17.388	18.093	15.439			3.75556	58.6667	2.46667	5.76667	3.03333			11.2667	54	58	64
BARRECEVENNES	FRA	EUROPE	2011-07-09	2011	AMA1GP	100	1	3	FRA	10	EL	OR	1	17.232	17.232						5.73333	60	5.73333					5.73333	60
BARRECEVENNES	FRA	EUROPE	2011-07-09	2011	AMAELITE-CEI**	130	2	1	FRA	8	EL	LA	4	13.2683	15.661	13.937	11.735	11.74			3.47778	54.5	3.33333	2.71667	4.38333			10.4333	52	60	54	52
BARRECEVENNES	FRA	EUROPE	2011-07-09	2011	AMAELITE-CEI**	130	2	1	FRA	9	EL	LA	4	17.227	17.61	18.658	16.168	16.472			7.16667	55	7.78333	6.1	7.61667			21.5	48	60	60	52
BARRECEVENNES	FRA	EUROPE	2011-07-09	2011	AMAELITE-CEI**	130	2	3	FRA	11	EL	LA	4	17.198	18.076	18.491	16.06	16.165			4.85556	59	4.55	3.91667	6.1			14.5667	52	60	64	60
BARRECEVENNES	FRA	EUROPE	2011-07-09	2011	AMAELITE-CEI**	130	2	2	FRA	8	EL	LA	3	15.9007	16.073	15.953	15.676				3.26111	58.6667	4.13333	3.63333	2.01667			9.78333	60	60	56
BARRECEVENNES	FRA	EUROPE	2011-07-09	2011	AMAELITE-CEI**	130	2	2	FRA	7	EL	LA	3	17.9223	18.125	19.792	15.85				4.73333	60.3333	4.81667	3.35	6.03333			14.2	59	62	60
BARRECEVENNES	FRA	EUROPE	2011-07-09	2011	CEI*	100	1	2	FRA	12	EL	LA	3	20.634	19.607	19.032	23.263				2	50	1.88333	2.11667				4	48	52
BARRECEVENNES	FRA	EUROPE	2011-07-09	2011	AMA1GP	100	1	2	FRA	7	EL	LA	2	17.516	17.58	17.452					3.275	55	3.26667	3.28333				6.55	52	58
BARRECEVENNES	FRA	EUROPE	2011-07-09	2011	CEI*	100	1	2	FRA	6	EL	LA	3	17.553	17.683	16.688	18.288				3.30833	60	2.8	3.81667				6.61667	60	60
BARRECEVENNES	FRA	EUROPE	2011-07-09	2011	CEI*	100	1	3	FRA	8	EL	LA	2	15.4705	16.682	14.259					5.11667	60	4.58333	5.65				10.2333	60	60
BARRECEVENNES	FRA	EUROPE	2011-07-09	2011	CEI*	100	1	1		8	EL	LA	3	21.035	17.693	17.677	27.735				2.95	62	2.88333	3.01667				5.9	64	60
BARRECEVENNES	FRA	EUROPE	2011-07-09	2011	AMAELITE-CEI**	130	2	2	FRA	8	EL	LA	2	15.0065	15.992	14.021					4.925	61	4.4	5.45				9.85	61	61
BARRECEVENNES	FRA	EUROPE	2011-07-09	2011	AMA1GP	100	1	1	FRA	8	EL	LA	3	18.2677	17.331	17.444	20.028				5.41667	62	5.41667	5.41667				10.8333	60	64
BARRECEVENNES	FRA	EUROPE	2011-07-09	2011	CEI*	100	1	2	FRA	7	EL	LA	1	19.451	19.451						2.78333	52	2.78333					2.78333	52
BARRECEVENNES	FRA	EUROPE	2011-07-09	2011	AMAELITE-CEI**	130	2	3	FRA	11	EL	LA	1	15.732	15.732						2.8	56	2.8					2.8	56
BARRECEVENNES	FRA	EUROPE	2011-07-09	2011	CEI*	100	1	1	FRA	9	EL	LA	1	13.176	13.176						6.75	62	6.75					6.75	62
BARRECEVENNES	FRA	EUROPE	2011-07-09	2011	AMAELITE-CEI**	130	2	3	FRA	9	EL	ME	4	19.9672	18.482	20.314	19.921	21.152			6.5	68	4.53333	5.48333	9.48333			19.5	64	64	64	80
BARRECEVENNES	FRA	EUROPE	2011-07-09	2011	AMAELITE-CEI**	130	2	3	FRA	8	EL	ME	3	17.764	18.199	20.601	14.492				7.15	66.6667	4.26667	4.45	12.7333			21.45	60	60	80
BARRECEVENNES	FRA	EUROPE	2011-07-09	2011	CEI*	100	1	2	FRA	9	EL	ME	2	17.7335	17.817	17.65					2.69167	72	2.48333	2.9				5.38333	64	80
BARRECEVENNES	FRA	EUROPE	2011-07-09	2011	AMAELITE-CEI**	130	2	2	FRA	8	EL	ME	1	16.418	16.418						16.9	78	16.9					16.9	78
BARRECEVENNES	FRA	EUROPE	2011-07-09	2011	AMA1GP	100	1	1	FRA	12	EL	RET	2	15.9545	16.866	15.043					7.05	62	5.8	8.3				14.1	64	60
BARRECEVENNES	FRA	EUROPE	2011-07-09	2011	AMAELITE-CEI**	130	2	2	FRA	10	Q			16.76	16.384	16.959	15.863	18.868			1.48889	56.5	1.65	1.13333	1.68333			4.46667	56	60	60	50
BARRECEVENNES	FRA	EUROPE	2011-07-09	2011	AMAELITE-CEI**	130	2	4	FRA	8	Q			17.968	18.174	20.809	15.589	17.57			3.98333	58	4.48333	4.8	2.66667			11.95	60	60	60	52
BARRECEVENNES	FRA	EUROPE	2011-07-09	2011	AMAELITE-CEI**	130	2	2	FRA	8	Q			19.369	18.312	20.846	18.193	21.114			4.37778	59	2.93333	2.43333	7.76667			13.1333	60	60	64	52
BARRECEVENNES	FRA	EUROPE	2011-07-09	2011	AMAELITE-CEI**	130	2	2	FRA	8	Q			16.178	16.146	17.044	15.166	16.491			2.61667	54.5	3.51667	2.46667	1.86667			7.85	56	56	52	54
BARRECEVENNES	FRA	EUROPE	2011-07-09	2011	AMAELITE-CEI**	130	2	5	FRA	8	Q			16.857	17.617	18.723	14.158	17.669			6.52778	58.5	8.31667	5.68333	5.58333			19.5833	58	58	64	54
BARRECEVENNES	FRA	EUROPE	2011-07-09	2011	AMAELITE-CEI**	130	2	3	FRA	11	Q			19.936	18.155	21.101	19.242	23.181			6.40556	56	4.46667	3.66667	11.0833			19.2167	56	60	52	56
BARRECEVENNES	FRA	EUROPE	2011-07-09	2011	AMAELITE-CEI**	130	2	2	FRA	7	Q			16.938	16.38	16.803	15.967	20.53			2.25	59	2.23333	2.38333	2.13333			6.75	64	56	60	56
BARRECEVENNES	FRA	EUROPE	2011-07-09	2011	AMAELITE-CEI**	130	2	2	FRA	10	Q			17.437	18.264	18.485	16.631	15.731			4.27778	59	3.26667	2.55	7.01667			12.8333	64	56	60	56
BARRECEVENNES	FRA	EUROPE	2011-07-09	2011	AMAELITE-CEI**	130	2	5	FRA	12	Q			17.984	17.855	19.945	16.132	18.349			5.33333	58.5	6.66667	4.35	4.98333			16	56	60	62	56
BARRECEVENNES	FRA	EUROPE	2011-07-09	2011	AMAELITE-CEI**	130	2	3	FRA	10	Q			16.765	15.803	16.93	16.406	19.272			3.61667	59.25	5.76667	2.2	2.88333			10.85	56	61	64	56
BARRECEVENNES	FRA	EUROPE	2011-07-09	2011	AMAELITE-CEI**	130	2	1	FRA	8	Q			18	17.784	19.036	17.176	18.023			4.03333	56.25	6.48333	2.41667	3.2			12.1	48	59	60	58
BARRECEVENNES	FRA	EUROPE	2011-07-09	2011	AMAELITE-CEI**	130	2	3		12	Q			17.984	18.187	18.605	16.276	19.704			5.33889	58	4.23333	2.45	9.33333			16.0167	56	63	54	59
BARRECEVENNES	FRA	EUROPE	2011-07-09	2011	AMAELITE-CEI**	130	2	2	FRA	9	Q			17.66	17.748	18.978	16.754	16.858			5.71111	59.75	7.26667	3.23333	6.63333			17.1333	62	60	58	59
BARRECEVENNES	FRA	EUROPE	2011-07-09	2011	AMAELITE-CEI**	130	2	3	FRA	7	Q			16.173	15.722	16.537	15.482	17.669			2.21111	56.5	2.81667	2	1.81667			6.63333	52	58	56	60
BARRECEVENNES	FRA	EUROPE	2011-07-09	2011	AMAELITE-CEI**	130	2	2	FRA	8	Q			15.541	16.033	15.976	15.484	14.132			3.86667	57	4.28333	3.66667	3.65			11.6	52	60	56	60
BARRECEVENNES	FRA	EUROPE	2011-07-09	2011	AMAELITE-CEI**	130	2	5	FRA	13	Q			17.719	18.279	18.328	16.287	18.154			3.86111	59	3.76667	3.56667	4.25			11.5833	60	56	60	60
BARRECEVENNES	FRA	EUROPE	2011-07-09	2011	AMAELITE-CEI**	130	2	4	FRA	10	Q			16.938	16.134	17.033	15.796	21.114			3.58333	61.5	4.28333	2.7	3.76667			10.75	60	62	64	60
BARRECEVENNES	FRA	EUROPE	2011-07-09	2011	AMAELITE-CEI**	130	2	2	FRA	8	Q			19.642	18.469	20.673	18.805	21.798			2.92222	61.5	2.5	2.28333	3.98333			8.76667	60	62	64	60
BARRECEVENNES	FRA	EUROPE	2011-07-09	2011	AMAELITE-CEI**	130	2	2	FRA	9	Q			19.374	18.661	20.68	19.319	18.658			7.74444	65.5	9.2	3.55	10.4833			23.2333	80	60	60	62
BARRECEVENNES	FRA	EUROPE	2011-07-09	2011	AMAELITE-CEI**	130	2	5	FRA	9	Q			20.618	18.167	20.974	20.207	27.544			5.36667	59.25	4.51667	4.21667	7.36667			16.1	54	60	60	63
BARRECEVENNES	FRA	EUROPE	2011-07-09	2011	CEI*	100	1	2	FRA	7	Q			13.8913	13.31	13.491	14.873				4.68333	48	5.06667	4.3				9.36667	56	44	44
BARRECEVENNES	FRA	EUROPE	2011-07-09	2011	CEI*	100	1	1	FRA	6	Q			17.5467	17.664	16.72	18.256				3.275	50.6667	2.88333	3.66667				6.55	56	52	44
BARRECEVENNES	FRA	EUROPE	2011-07-09	2011	AMA1GP	100	1	1	FRA	11	Q			15.446	17.296	14.599	14.443				6.09167	52	5.33333	6.85				12.1833	60	52	44
BARRECEVENNES	FRA	EUROPE	2011-07-09	2011	AMA1GP	100	1	4	FRA	10	Q			13.9233	14.682	12.633	14.455				5.93333	45.6667	6.01667	5.85				11.8667	44	48	45
BARRECEVENNES	FRA	EUROPE	2011-07-09	2011	AMA1GP	100	1	2	FRA	10	Q			16.4253	16.703	15.991	16.582				7.39167	52.3333	8.38333	6.4				14.7833	60	49	48
BARRECEVENNES	FRA	EUROPE	2011-07-09	2011	AMA1GP	100	1	2	FRA	7	Q			13.889	13.307	13.502	14.858				4.65833	48.6667	5.11667	4.2				9.31667	48	50	48
BARRECEVENNES	FRA	EUROPE	2011-07-09	2011	AMA1GP	100	1	1	FRA	10	Q			17.4373	17.712	17.449	17.151				2.38333	55.6667	2.36667	2.4				4.76667	60	59	48
BARRECEVENNES	FRA	EUROPE	2011-07-09	2011	AMA1GP	100	1	1		13	Q			15.686	16.243	15.824	14.991				3.025	54	3.45	2.6				6.05	54	60	48
BARRECEVENNES	FRA	EUROPE	2011-07-09	2011	CEI*	100	1	1		9	Q			16.7847	17.616	16.06	16.678				2.70833	52	3.33333	2.08333				5.41667	52	53	51
BARRECEVENNES	FRA	EUROPE	2011-07-09	2011	AMAELITE-CEI**	130	2	2	FRA	7	Q			13.333	15.708	13.898	11.734	11.747			4.95	54	7.46667	2.95	4.43333			14.85	58	52	52
BARRECEVENNES	FRA	EUROPE	2011-07-09	2011	CEI*	100	1	1	FRA	6	Q			20.8687	17.768	17.658	27.18				2.49167	55.3333	2.3	2.68333				4.98333	60	54	52
BARRECEVENNES	FRA	EUROPE	2011-07-09	2011	AMA1GP	100	1	1	FRA	11	Q			18.6993	17.389	16.452	22.257				4.375	58	4.6	4.15				8.75	64	58	52
BARRECEVENNES	FRA	EUROPE	2011-07-09	2011	AMA1GP	100	1	2	FRA	7	Q			15.806	15.761	16.123	15.534				5.69167	57.3333	6.88333	4.5				11.3833	60	60	52
BARRECEVENNES	FRA	EUROPE	2011-07-09	2011	CEI*	100	1	1	FRA	7	Q			18.491	17.783	17.212	20.478				3.76667	57.3333	2.21667	5.31667				7.53333	60	60	52
BARRECEVENNES	FRA	EUROPE	2011-07-09	2011	CEI*	100	1	3	FRA	11	Q			18.7533	18.386	16.944	20.93				5.35	58.3333	4.38333	6.31667				10.7	63	60	52
BARRECEVENNES	FRA	EUROPE	2011-07-09	2011	CEI*	100	1	2	FRA	7	Q			18.2197	18.357	17.399	18.903				2.725	58	1.95	3.5				5.45	60	62	52
BARRECEVENNES	FRA	EUROPE	2011-07-09	2011	CEI*	100	1	3	FRA	7	Q			16.6973	16.957	15.449	17.686				3.09167	57.6667	3.18333	3				6.18333	60	60	53
BARRECEVENNES	FRA	EUROPE	2011-07-09	2011	AMA1GP	100	1	1	FRA	13	Q			16.747	16.873	15.218	18.15				6.29167	56.6667	5.76667	6.81667				12.5833	60	56	54
BARRECEVENNES	FRA	EUROPE	2011-07-09	2011	CEI*	100	1	2	FRA	7	Q			18.2027	18.664	17.179	18.765				2.79167	59.3333	2.61667	2.96667				5.58333	60	64	54
BARRECEVENNES	FRA	EUROPE	2011-07-09	2011	AMAELITE-CEI**	130	2	1	FRA	8	Q			13.331	15.848	14.087	11.358	11.986			6.00556	57	5.7	5.98333	6.33333			18.0167	60	56	55
BARRECEVENNES	FRA	EUROPE	2011-07-09	2011	AMA1GP	100	1	2	FRA	7	Q			15.684	16.249	15.822	14.981				2.94167	53.3333	3.4	2.48333				5.88333	56	48	56
BARRECEVENNES	FRA	EUROPE	2011-07-09	2011	AMA1GP	100	1	5	FRA	8	Q			15.7	16.699	14.159	16.242				5.44167	57.3333	4.43333	6.45				10.8833	64	52	56
BARRECEVENNES	FRA	EUROPE	2011-07-09	2011	CEI*	100	1	2	GBR	7	Q			15.8973	16.926	16.59	14.176				9.13333	57.3333	3.63333	14.6333				18.2667	60	56	56
BARRECEVENNES	FRA	EUROPE	2011-07-09	2011	AMAELITE-CEI**	130	2	2	FRA	8	Q			13.332	15.339	14.122	11.649	11.994			6.76667	58.6667	10	3.91667	6.38333			20.3	56	64	56
BARRECEVENNES	FRA	EUROPE	2011-07-09	2011	CEI*	100	1	1	FRA	8	Q			19.1373	17.71	16.996	22.706				4.98333	60.6667	2.68333	7.28333				9.96667	62	64	56
BARRECEVENNES	FRA	EUROPE	2011-07-09	2011	CEI*	100	1	3	FRA	13	Q			15.7097	16.656	14.165	16.308				5.74167	55.3333	4.78333	6.7				11.4833	60	48	58
BARRECEVENNES	FRA	EUROPE	2011-07-09	2011	CEI*	100	1	3	FRA	7	Q			17.4203	16.857	14.474	20.93				10.3667	60	8.63333	12.1				20.7333	60	62	58
BARRECEVENNES	FRA	EUROPE	2011-07-09	2011	CEI*	100	1	2	FRA	8	Q			19.448	18.412	17.62	22.312				1.66667	60.6667	1.56667	1.76667				3.33333	60	64	58
BARRECEVENNES	FRA	EUROPE	2011-07-09	2011	CEI*	100	1	2	FRA	7	Q			20.794	19.059	19.194	24.129				4.73333	59.3333	5.05	4.41667				9.46667	56	60	62
BARRECEVENNES	FRA	EUROPE	2011-07-09	2011	AMA1GP	100	1	1	FRA	7	Q			15.9247	16.273	15.13	16.371				10.9417	61.3333	13.9833	7.9				21.8833	60	60	64
BARRECEVENNES	FRA	EUROPE	2011-07-09	2011	CEI*	100	1	3	FRA	7	Q			19.0593	17.64	17.233	22.305				4.74167	62.6667	3.3	6.18333				9.48333	60	64	64
BARRECEVENNES	FRA	EUROPE	2011-07-09	2011	CEI*	100	1	3	FRA	7	Q			16.7667	16.785	15.424	18.091				4.48333	52	4.48333	4.48333				8.96667	52	52
BARRECEVENNES	FRA	EUROPE	2011-07-09	2011	AMA1GP	100	1	2	FRA	7	Q			16.262	17.287	16.267	15.232				5.74167	58	5.38333	6.1				11.4833	60	56
BARRECEVENNES	FRA	EUROPE	2011-07-09	2011	CEI*	100	1	4	FRA	9	Q			17.616	14.273	17.386	21.189				2.125	56	1.85	2.4				4.25	52	60
BARRECEVENNES	FRA	EUROPE	2011-07-09	2011	AMA1GP	100	1	2	FRA	9	Q			18.7593	17.693	17.526	21.059				2.975	56	2.61667	3.33333				5.95	52	60
BARRECEVENNES	FRA	EUROPE	2011-07-09	2011	CEI*	100	1	3	FRA	7	Q			20.9453	18.236	17.14	27.46				3.73333	61	3.5	3.96667				7.46667	62	60
BARRECEVENNES	FRA	EUROPE	2011-07-09	2011	CEI*	100	1	1	FRA	11	Q			20.4613	17.913	17.553	25.918				2.34167	62	1.85	2.83333				4.68333	64	60
BARRECEVENNES	FRA	EUROPE	2011-07-09	2011	CEI*	100	1	5	FRA	9	Q			19.1957	17.342	17.344	22.901				6.40833	61	5.23333	7.58333				12.8167	60	62
BARRECEVENNES	FRA	EUROPE	2011-07-09	2011	CEI*	100	1	2	FRA	7	Q			19.4817	18.197	17.783	22.465				2.575	62	2.98333	2.16667				5.15	60	64
BARRECEVENNES	FRA	EUROPE	2011-07-09	2011	AMA1GP	100	1	1	FRA	7	Q			13.9277	14.679	12.626	14.478				5.975	61	6.03333	5.91667				11.95	61
BARRECEVENNES	FRA	EUROPE	2011-07-09	2011	AMA1GP	100	1	1	FRA	9	Q			15.4237	16.877	14.922	14.472				7.825		8.46667	7.18333				15.65
BARRECEVENNES	FRA	EUROPE	2011-07-09	2011	AMA1GP	100	1	3	FRA	7	Q			16.523	17.485	16.415	15.669				7.73333		4.3	11.1667				15.4667
CASTELSAGRAT	FRA	EUROPE	2010-05-15	2010	CEI*	110	1	2	FRA	7	EL	OR	3	16.9133	15.262	17.683	17.795				3.14444	58.6667	2.25	2	5.18333			9.43333	64	64	48
CASTELSAGRAT	FRA	EUROPE	2011-05-22	2011	AMAELITE-CEI**	130	2	3	FRA	10	EL	OR	3	14.959	17.247	16.224	11.406				8.03889	60	5.71667	4.45	13.95			24.1167	60	64	56
CASTELSAGRAT	FRA	EUROPE	2011-05-22	2011	AMAELITE-CEI**	130	2	3	FRA	8	EL	OR	3	16.014	17.561	16.329	14.152				8.83333	60.6667	5.08333	7.98333	13.4333			26.5	62	60	60
CASTELSAGRAT	FRA	EUROPE	2011-05-22	2011	AMAELITE-CEI**	130	2	3	FRA	10	EL	OR	3	15.0813	16.583	15.666	12.995				6.26667	61	8.63333	4.98333	5.18333			18.8	60	62	61
CASTELSAGRAT	FRA	EUROPE	2011-05-22	2011	AMAELITE-CEI**	130	2	1	ESP	9	EL	OR	1	13.329	13.329
CASTELSAGRAT	FRA	EUROPE	2011-05-21	2011	CEI***	160	3	4	FRA	12	EL	LA	6	17.0053	15.128	16.176	17.696	15.182	18.274	19.576	3.27	60	2.71667	2.3	2.58333	4.21667	4.53333	16.35	56	60	60	64	60	60
CASTELSAGRAT	FRA	EUROPE	2011-05-21	2011	CEI***	160	3	3	ESP	10	EL	LA	6	15.9182	15.338	16.093	17.778	15.178	17.734	13.388	2.98	61.2	2.2	1.76667	2.18333	2.98333	5.76667	14.9	62	60	56	64	64	64
CASTELSAGRAT	FRA	EUROPE	2011-05-21	2011	CEI***	160	3	3	GBR	10	EL	LA	5	12.8882	13.735	13.529	14.015	11.491	11.671		9.12083	59.6	8.8	8.8	10.4667	8.41667		36.4833	58	64	60	60	56
CASTELSAGRAT	FRA	EUROPE	2011-05-21	2011	CEI***	160	3	6	FRA	8	EL	LA	5	14.8604	13.932	15.622	16.987	13.293	14.468		4.62667	59.8	3.75	4.13333	4.2	5.6	5.45	23.1333	61	58	62	58	60
CASTELSAGRAT	FRA	EUROPE	2011-05-21	2011	CEI***	160	3	2	FRA	8	EL	LA	5	14.4318	13.629	14.797	15.82	13.235	14.678		5.57	61.2	2.6	5.63333	5.53333	7.05	7.03333	27.85	60	64	62	60	60
CASTELSAGRAT	FRA	EUROPE	2011-05-21	2011	CEI***	160	3	3	FRA	8	EL	LA	5	14.6768	14.815	15.251	17.094	13.925	12.299		5.22	61.2	5.11667	5.18333	4.4	3.26667	8.13333	26.1	64	60	60	62	60
CASTELSAGRAT	FRA	EUROPE	2011-05-21	2011	CEI***	160	3	3	FRA	16	EL	LA	5	14.9476	14.905	15.947	17.535	14.48	11.871		7.07667	61.2	4.46667	5.13333	6.6	13.8	5.38333	35.3833	64	58	60	64	60
CASTELSAGRAT	FRA	EUROPE	2011-05-21	2011	CEI***	160	3	6	FRA	12	EL	LA	5	16.3532	15.153	16.054	17.63	14.884	18.045		5.20333	63.2	2.56667	2.81667	3.61667	7.73333	9.28333	26.0167	64	64	64	62	62
CASTELSAGRAT	FRA	EUROPE	2011-05-21	2011	CEI***	160	3	7	FRA	9	EL	LA	5	16.2312	14.602	16.393	17.561	15.595	17.005		7.29	62.8	6.75	5.43333	6.8	5.15	12.3167	36.45	60	64	62	64	64
CASTELSAGRAT	FRA	EUROPE	2010-05-14	2010	AMAELITE-CEI**	130	2	2	FRA	8	EL	LA	4	14.9795	17.184	17.449	14.54	10.745			2.48889	53.5	1.6	3.1	2.76667			7.46667	54	56	56	48
CASTELSAGRAT	FRA	EUROPE	2011-05-22	2011	AMAELITE-CEI**	130	2	3	FRA	11	EL	LA	4	15.8382	17.04	16.904	14.895	14.514			5.30556	57.5	5.78333	3.73333	6.4			15.9167	60	62	60	48
CASTELSAGRAT	FRA	EUROPE	2011-05-22	2011	AMAELITE-CEI**	130	2	2	FRA	10	EL	LA	4	18.8687	17.507	17.386	16.219	24.363			2.85556	59.25	3	2.65	2.91667			8.56667	60	61	64	52
CASTELSAGRAT	FRA	EUROPE	2011-05-21	2011	CEI***	160	3	6	FRA	9	EL	LA	4	15.9433	14.231	16.18	17.286	16.076			5.82917	57.5	9.9	3.48333	3.35	6.58333		23.3167	56	58	62	54
CASTELSAGRAT	FRA	EUROPE	2011-05-21	2011	CEI***	160	3	6	FRA	12	EL	LA	4	16.0297	15.049	16.025	17.813	15.232			2.975	59	2.11667	2.8	3.25	3.73333		11.9	60	60	60	56
CASTELSAGRAT	FRA	EUROPE	2010-05-14	2010	AMAELITE-CEI**	130	2	1	FRA	12	EL	LA	4	12.514	13.24	12.198	11.636	12.982			5.10556	58	2.7	4.46667	8.15			15.3167	60	56	56	60
CASTELSAGRAT	FRA	EUROPE	2010-05-14	2010	AMAELITE-CEI**	130	2	2	FRA	10	EL	LA	4	16.1732	16.017	16.241	15.289	17.146			3.32778	60.5	1.03333	2	6.95			9.98333	62	60	60	60
CASTELSAGRAT	FRA	EUROPE	2011-05-22	2011	AMAELITE-CEI**	130	2	1	ESP	8	EL	LA	4	18.0813	18.151	16.582	15.923	21.669			3.05	61	1.73333	2.68333	4.73333			9.15	64	60	60	60
CASTELSAGRAT	FRA	EUROPE	2011-05-21	2011	CEI***	160	3	2	FRA	11	EL	LA	4	15.6305	15.192	15.796	17.919	13.615			7.42917	61.25	2.43333	4.36667	3.9	19.0167		29.7167	64	59	62	60
CASTELSAGRAT	FRA	EUROPE	2011-05-22	2011	AMAELITE-CEI**	130	2	1	FRA	7	EL	LA	4	16.8105	17.965	17.011	15.633	16.633			2.62222	61.5	2.63333	1.86667	3.36667			7.86667	58	64	64	60
CASTELSAGRAT	FRA	EUROPE	2011-05-22	2011	AMAELITE-CEI**	130	2	3	FRA	9	EL	LA	4	18.605	18.297	17.132	15.599	23.392			3.60556	65.25	1.43333	1.95	7.43333			10.8167	59	60	80	62
CASTELSAGRAT	FRA	EUROPE	2010-05-15	2010	CEI*	110	1	3	FRA	7	EL	LA	3	16.553	15.716	16.174	17.769				2.31667	51	2.11667	1.93333	2.9			6.95	53	56	44
CASTELSAGRAT	FRA	EUROPE	2011-05-20	2011	CEI*	90	1	1	FRA	7	EL	LA	3	16.2483	15.808	16.009	16.928				6.7	57	6.05	7.35				13.4	60	60	51
CASTELSAGRAT	FRA	EUROPE	2011-05-22	2011	AMAELITE-CEI**	130	2	3	FRA	10	EL	LA	3	16.5123	17.366	16.87	15.301				8.51667	54.6667	6.28333	6.98333	12.2833			25.55	52	60	52
CASTELSAGRAT	FRA	EUROPE	2011-05-21	2011	CEI***	160	3	9	FRA	11	EL	LA	3	16.2613	15.119	15.954	17.711				3.53333	59.3333	2.95	3.7	3.95			10.6	64	62	52
CASTELSAGRAT	FRA	EUROPE	2011-05-20	2011	CEI*	90	1	2	FRA	8	EL	LA	3	14.1997	14.782	13.216	14.601				4.63333	56.3333	5.6	3.66667				9.26667	62	53	54
CASTELSAGRAT	FRA	EUROPE	2010-05-15	2010	CEI*	90	1	3	FRA	8	EL	LA	3	14.42	13.881	14.466	14.913				5.18333	57.3333	6.26667	4.1				10.3667	56	60	56
CASTELSAGRAT	FRA	EUROPE	2010-05-15	2010	CEI*	90	1	1	FRA	8	EL	LA	3	16.1193	15.307	16.257	16.794				4.075	58	3.53333	4.61667				8.15	60		56
CASTELSAGRAT	FRA	EUROPE	2011-05-21	2011	CEI***	160	3	5	FRA	11	EL	LA	3	16.3713	15.208	16.061	17.845				4.42222	60.3333	3.95	4.03333	5.28333			13.2667	64	59	58
CASTELSAGRAT	FRA	EUROPE	2011-05-21	2011	CEI***	160	3	7	FRA	13	EL	LA	3	15.8343	15.254	14.855	17.394				1.65	60	1.93333	1.58333	1.43333			4.95	60	62	58
CASTELSAGRAT	FRA	EUROPE	2010-05-15	2010	CEI*	110	1	2	FRA	7	EL	LA	3	16.577	16.018	16.277	17.436				2.95	62	1.96667	3.18333	3.7			8.85	64	64	58
CASTELSAGRAT	FRA	EUROPE	2011-05-21	2011	CEI***	160	3	6	FRA	8	EL	LA	3	14.0943	13.489	13.678	15.116				3.11111	60.6667	3.66667	3.26667	2.4			9.33333	64	58	60
CASTELSAGRAT	FRA	EUROPE	2011-05-20	2011	CEI*	90	1	1	FRA	8	EL	LA	3	14.975	13.707	14.546	16.672				8.23333	58.6667	10.9167	5.55				16.4667	56	60	60
CASTELSAGRAT	FRA	EUROPE	2010-05-15	2010	CEI*	110	1	5	FRA	7	EL	LA	3	16.877	16.464	17.132	17.035				3.67222	61.3333	2.15	3.86667	5			11.0167	64	60	60
CASTELSAGRAT	FRA	EUROPE	2011-05-20	2011	CEI*	90	1	2	FRA	7	EL	LA	3	15.7903	15.7	15.833	15.838				8.15833	62	6.83333	9.48333				16.3167	64	62	60
CASTELSAGRAT	FRA	EUROPE	2011-05-20	2011	CEI*	90	1	4	FRA	9	EL	LA	3	16.419	15.495	15.407	18.355				7.20833	62.3333	8.38333	6.03333				14.4167	64	63	60
CASTELSAGRAT	FRA	EUROPE	2011-05-22	2011	AMAELITE-CEI**	130	2	2	FRA	8	EL	LA	3	16.9313	17.458	17.316	16.02				5.07778	57	5.8	4.61667	4.81667			15.2333	62	48	61
CASTELSAGRAT	FRA	EUROPE	2010-05-15	2010	CEI*	110	1	4	FRA	7	EL	LA	3	16.247	15.242	16.579	16.92				7.67222	59.3333	5.96667	7.7	9.35			23.0167	60	56	62
CASTELSAGRAT	FRA	EUROPE	2011-05-20	2011	CEI*	90	1	1	FRA	14	EL	LA	3	13.98	12.968	13.029	15.943				12.225	58	11.15	13.3				24.45	52	60	62
CASTELSAGRAT	FRA	EUROPE	2010-05-15	2010	CEI*	90	1	2	FRA	8	EL	LA	3	14.431	13.767	14.347	15.179				7.36667	61.3333	8.53333	6.2				14.7333	59	63	62
CASTELSAGRAT	FRA	EUROPE	2010-05-15	2010	CEI*	110	1	2	FRA	7	EL	LA	3	16.3107	15.695	16.336	16.901				1.65	60	1.71667	1.63333	1.6			4.95	60	57	63
CASTELSAGRAT	FRA	EUROPE	2011-05-21	2011	CEI***	160	3	5	FRA	10	EL	LA	3	15.1837	13.725	15.408	16.418				1.8	58.6667	1.71667	1.5	2.18333			5.4	56	56	64
CASTELSAGRAT	FRA	EUROPE	2011-05-22	2011	AMAELITE-CEI**	130	2	2	FRA	9	EL	LA	3	16.9067	18.011	17.078	15.631				3.77222	61.3333	3.03333	3.78333	4.5			11.3167	60	60	64
CASTELSAGRAT	FRA	EUROPE	2010-05-15	2010	CEI*	90	1	1	FRA	8	EL	LA	3	15.474	13.856	13.974	18.592				7.825	63.3333	6.96667	8.68333				15.65	64	62	64
CASTELSAGRAT	FRA	EUROPE	2011-05-21	2011	CEI***	160	3	3	FRA	10	EL	LA	3	15.369	15.314	15.772	15.021				4.86111	64	2.38333	4.65	7.55			14.5833	64	64	64
CASTELSAGRAT	FRA	EUROPE	2010-05-14	2010	AMAELITE-CEI**	130	2	2	FRA	8	EL	LA	3	17.4107	16.896	17.313	18.023				6.13889	65.3333	5.66667	6.25	6.5			18.4167	64	68	64
CASTELSAGRAT	FRA	EUROPE	2010-05-15	2010	CEI*	110	1	4	FRA	7	EL	LA	2	16.88	16.469	17.291					2.55	50	2.15	2.95				5.1	60	40
CASTELSAGRAT	FRA	EUROPE	2011-05-22	2011	AMAELITE-CEI**	130	2	1	FRA	11	EL	LA	2	16.772	16.921	16.623					6.71667	47	7	6.43333				13.4333	48	46
CASTELSAGRAT	FRA	EUROPE	2011-05-20	2011	AMA1GP	90	1	1	FRA	15	EL	LA	2	13.6725	14.392	12.953					8.84167	53	9.11667	8.56667				17.6833	56	50
CASTELSAGRAT	FRA	EUROPE	2011-05-20	2011	AMA1GP	90	1	1	FRA	13	EL	LA	2	13.642	14.053	13.231					9.925	54	9.75	10.1				19.85	58	50
CASTELSAGRAT	FRA	EUROPE	2011-05-21	2011	CEI***	160	3	3	FRA	9	EL	LA	2	15.6985	15.415	15.982					1.575	55	1.68333	1.46667				3.15	60	50
CASTELSAGRAT	FRA	EUROPE	2011-05-20	2011	AMA1GP	90	1	1	FRA	18	EL	LA	2	14.1215	14.766	13.477					9.125	50.5	8.38333	9.86667				18.25	50	51
CASTELSAGRAT	FRA	EUROPE	2011-05-22	2011	AMAELITE-CEI**	130	2	1	FRA	9	EL	LA	2	17.379	18.027	16.731					2.33333	58	2.2	2.46667				4.66667	64	52
CASTELSAGRAT	FRA	EUROPE	2010-05-15	2010	CEI*	90	1	2	FRA	8	EL	LA	2	16.3	16.336	16.264					6.85	59	7.71667	5.98333				13.7	64	54
CASTELSAGRAT	FRA	EUROPE	2010-05-15	2010	CEI*	90	1	2	FRA	7	EL	LA	2	15.787	15.315	16.259					3.99167	57	3.45	4.53333				7.98333	58	56
CASTELSAGRAT	FRA	EUROPE	2011-05-22	2011	AMAELITE-CEI**	130	2	1	FRA	11	EL	LA	2	17.0565	17.351	16.762					6.48333	57	6.51667	6.45				12.9667	58	56
CASTELSAGRAT	FRA	EUROPE	2010-05-15	2010	CEI*	110	1	6	FRA	7	EL	LA	2	15.8765	15.471	16.282					3.575	59	4.01667	3.13333				7.15	60	58
CASTELSAGRAT	FRA	EUROPE	2010-05-15	2010	CEI*	90	1	2	FRA	10	EL	LA	2	17.1805	18	16.361					9.09167	67	9.85	8.33333				18.1833	74	60
CASTELSAGRAT	FRA	EUROPE	2011-05-22	2011	AMAELITE-CEI**	130	2	2	FRA	14	EL	LA	2	17.622	18.038	17.206					2.6	60.5	2.21667	2.98333				5.2	59	62
CASTELSAGRAT	FRA	EUROPE	2011-05-22	2011	AMAELITE-CEI**	130	2	1	FRA	9	EL	LA	2	15.916	16.502	15.33					8.50833	61	8.98333	8.03333				17.0167	58	64
CASTELSAGRAT	FRA	EUROPE	2011-05-22	2011	AMAELITE-CEI**	130	2	3	FRA	9	EL	LA	2	17.735	18.14	17.33					2.05833	63	2.33333	1.78333				4.11667	62	64
CASTELSAGRAT	FRA	EUROPE	2011-05-20	2011	AMA1GP	90	1	1	FRA	12	EL	LA	2	15.385	15.691	15.079					13.4417	64	6.65	20.2333				26.8833	64	64
CASTELSAGRAT	FRA	EUROPE	2011-05-22	2011	AMAELITE-CEI**	130	2	1	FRA	12	EL	LA	2	16.547	16.996	16.098					3.79167	63	3.95	3.63333				7.58333	60	66
CASTELSAGRAT	FRA	EUROPE	2011-05-22	2011	AMAELITE-CEI**	130	2	6	FRA	9	EL	LA	2	15.775	15.959	15.591					7.31667	70	3.58333	11.05				14.6333	60	80
CASTELSAGRAT	FRA	EUROPE	2011-05-22	2011	AMAELITE-CEI**	130	2	1	FRA	8	EL	LA	1	17.386	17.386						2.86667	53	2.86667					2.86667	53
CASTELSAGRAT	FRA	EUROPE	2011-05-20	2011	AMA1GP	90	1	1	FRA	17	EL	LA	1	15.328	15.328						9.58333	58	9.58333					9.58333	58
CASTELSAGRAT	FRA	EUROPE	2011-05-21	2011	CEI***	160	3	5	FRA	13	EL	LA	1	15.227	15.227						2.18333	64	2.18333					2.18333	64
CASTELSAGRAT	FRA	EUROPE	2010-05-15	2010	CEI*	90	1	2	FRA	10	EL	LA	1	17.261	17.261						12.9167		12.9167					12.9167
CASTELSAGRAT	FRA	EUROPE	2011-05-21	2011	CEI***	160	3	3	SUI	12	EL	ME	5	14.3384	13.349	15.95	16.446	13.486	12.461		7.97333	63.2	5.15	2.25	2.96667	10.7	18.8	39.8667	56	62	64	60	74
CASTELSAGRAT	FRA	EUROPE	2011-05-21	2011	CEI***	160	3	3	FRA	11	EL	ME	5	15.5452	15.061	16.075	17.527	14.623	14.44		6.03	65.2	3.43333	3.45	4.86667	11.2167	7.18333	30.15	64	64	58	64	76
CASTELSAGRAT	FRA	EUROPE	2011-05-22	2011	AMAELITE-CEI**	130	2	4	FRA	9	EL	ME	4	17.7503	17.841	16.973	16.128	20.059			3.61111	63.25	3.58333	3.58333	3.66667			10.8333	64	52	60	77
CASTELSAGRAT	FRA	EUROPE	2010-05-14	2010	AMAELITE-CEI**	130	2	3	FRA	9	EL	ME	4	15.708	16.206	16.731	14.126	15.769			10.3	66.25	3.93333	7.2	19.7667			30.9	64	60	64	77
CASTELSAGRAT	FRA	EUROPE	2011-05-22	2011	AMAELITE-CEI**	130	2	1	KSA	9	EL	ME	3	16.51	17.913	17.459	14.158				8.28333	58.6667	3.7	2.41667	18.7333			24.85	52	64	60
CASTELSAGRAT	FRA	EUROPE	2011-05-22	2011	AMAELITE-CEI**	130	2	5	FRA	12	EL	ME	3	14.693	15.846	16.25	11.983				12.0222	58.6667	9.85	7.46667	18.75			36.0667	52	64	60
CASTELSAGRAT	FRA	EUROPE	2011-05-22	2011	AMAELITE-CEI**	130	2	3	FRA	11	EL	ME	3	16.4027	17.471	17.659	14.078				6.52222	62.6667	5.5	3.91667	10.15			19.5667	60	64	64
CASTELSAGRAT	FRA	EUROPE	2011-05-20	2011	CEI*	90	1	3	FRA	7	EL	ME	3	13.9803	12.964	13.029	15.948				12.275	64	11.2	13.35				24.55	56	56	80
CASTELSAGRAT	FRA	EUROPE	2011-05-22	2011	AMAELITE-CEI**	130	2	1	FRA	7	EL	ME	3	16.4487	17.763	16.973	14.61				6.89444	70.3333	3.71667	2.53333	14.4333			20.6833	64	64	83
CASTELSAGRAT	FRA	EUROPE	2010-05-15	2010	CEI*	90	1	2	FRA	9	EL	ME	2	13.997	13.683	14.311					2.94167	51	3.48333	2.4				5.88333	48	54
CASTELSAGRAT	FRA	EUROPE	2011-05-21	2011	CEI***	160	3	4	FRA	10	EL	RET	4	13.415	13.42	13.772	15.103	11.365			3.1625	58.5	4.46667	3.3	2.53333	2.35		12.65	55	59	60	60
CASTELSAGRAT	FRA	EUROPE	2011-05-22	2011	AMAELITE-CEI**	130	2	5	FRA	11	EL	RET	3	16.705	17.782	16.989	15.344				5.15	54.6667	3.76667	3.7	7.98333			15.45	56	60	48
CASTELSAGRAT	FRA	EUROPE	2010-05-14	2010	AMAELITE-CEI**	130	2	3	FRA	9	EL	RET	3	14.7053	14.196	15.019	14.901				3.70556	60.6667	3.76667	3.66667	3.68333			11.1167	64	62	56
CASTELSAGRAT	FRA	EUROPE	2011-05-21	2011	CEI***	160	3	6	FRA	12	EL	RET	3	14.0533	14.975	13.476	13.709				2.85	60.6667	2.61667	2.35	3.58333			8.55	56	64	62
CASTELSAGRAT	FRA	EUROPE	2010-05-14	2010	AMAELITE-CEI**	130	2	7	FRA	10	EL	RET	3	14.705	14.205	15.017	14.893				3.66667	65	3.71667	3.58333	3.7			11	60	63	72
CASTELSAGRAT	FRA	EUROPE	2010-05-15	2010	CEI*	110	1	2	FRA	7	EL	RET	2	15.9875	15.652	16.323					2.03333	61	2.06667	2				4.06667	58	64
CASTELSAGRAT	FRA	EUROPE	2010-05-15	2010	CEI*	90	1	2	FRA	7	EL	RET	2	14.1725	13.875	14.47					5.26667	63	6.35	4.18333				10.5333	62	64
CASTELSAGRAT	FRA	EUROPE	2010-05-15	2010	CEI*	90	1	1	FRA	11	EL	RET	1	13.477	13.477						9.13333	50	9.13333					9.13333	50
CASTELSAGRAT	FRA	EUROPE	2011-05-20	2011	CEI*	90	1	2	FRA	8	EL	RET	1	15.224	15.224						13.9833	64	13.9833					13.9833	64
CASTELSAGRAT	FRA	EUROPE	2011-05-21	2011	CEI***	160	3	2	FRA	9	Q			14.8818	13.62	15.578	16.575	14.235	14.897	14.386	1.78	59.6	2.43333	1.55	1.36667	1.66667	1.88333	8.9	64	64	58	56	56	53
CASTELSAGRAT	FRA	EUROPE	2011-05-21	2011	CEI***	160	3	4	ITA	16	Q			14.4405	13.635	14.797	15.831	13.217	14.676	14.487	5.55	58.4	2.55	5.6	5.4	7.1	7.1	27.75	63	58	57	58	56	56
CASTELSAGRAT	FRA	EUROPE	2011-05-21	2011	CEI***	160	3	3	FRA	8	Q			16.914	15.097	15.581	18.566	15.176	18.036	19.028	3.21	62	3.05	5.51667	2.1	2.53333	2.85	16.05	64	60	64	60	62	56
CASTELSAGRAT	FRA	EUROPE	2011-05-21	2011	CEI***	160	3	3	FRA	9	Q			15.933	15.162	16.151	17.775	15.077	17.925	13.508	3.38667	62.6	2.63333	1.96667	2.21667	4.63333	5.48333	16.9333	62	60	64	64	63	56
CASTELSAGRAT	FRA	EUROPE	2011-05-21	2011	CEI***	160	3	6	FRA	9	Q			16.0263	15.016	16.165	17.86	15.329	18.084	13.704	2.83333	61.2	2.36667	2.35	2.51667	2.85	4.08333	14.1667	64	58	60	60	64	56
CASTELSAGRAT	FRA	EUROPE	2011-05-21	2011	CEI***	160	3	3	BEL	10	Q			14.8258	15.162	16.165	17.752	15.146	13.95	10.78	3.14	59.2	2.45	2.48333	2.3	4.23333	4.23333	15.7	58	52	58	64	64	56
CASTELSAGRAT	FRA	EUROPE	2011-05-21	2011	CEI***	160	3	7		10	Q			15.6847	14.874	16.089	17.884	15.014	17.187	13.06	4.58667	60.8	3.4	3.8	4.06667	6.93333	4.73333	22.9333	58	60	60	64	62	57
CASTELSAGRAT	FRA	EUROPE	2011-05-21	2011	CEI***	160	3	3	RUS	10	Q			14.0545	13.53	14.649	16.216	13.301	13.982	12.649	6.78	55	3.23333	5.86667	4.36667	8.81667	11.6167	33.9	60	55	58	50	52	60
CASTELSAGRAT	FRA	EUROPE	2011-05-21	2011	CEI***	160	3	1	FRA	15	Q			14.4205	15.176	15.491	18.006	14.279	11.932	11.639	5.69667	62.6	2.4	5.05	3.73333	13.3333	3.96667	28.4833	64	60	64	63	62	60
CASTELSAGRAT	FRA	EUROPE	2011-05-21	2011	CEI***	160	3	5	FRA	9	Q			14.9912	14.658	15.738	17.985	15.329	17.607	8.63	6.51	63.8	5.1	3.98333	6.83333	7.23333	9.4	32.55	64	63	64	64	64	60
CASTELSAGRAT	FRA	EUROPE	2011-05-21	2011	CEI***	160	3	4	FRA	12	Q			17.0525	15.208	16.319	18.179	14.94	17.708	19.961	3.1	62	2.3	2.03333	2.3	2.86667	6	15.5	64	60	62	64	60	62
CASTELSAGRAT	FRA	EUROPE	2011-05-21	2011	CEI***	160	3	4	FRA	9	Q			16.9853	15.217	16.079	17.705	15.366	17.937	19.608	2.92	62.8	2.16667	2.26667	2.73333	2.73333	4.7	14.6	64	64	64	60	62	62
CASTELSAGRAT	FRA	EUROPE	2011-05-21	2011	CEI***	160	3	3	FRA	11	Q			14.2952	13.722	15.474	17.269	13.542	14.214	11.55	5.44333	60.4	5.63333	6.8	5.08333	3.81667	5.88333	27.2167	64	56	56	64	62	62
CASTELSAGRAT	FRA	EUROPE	2011-05-21	2011	CEI***	160	3	2	FRA	10	Q			16.6478	15.065	16.338	17.967	15.11	18.194	17.213	2.99333	58.6	3.33333	2.38333	2.05	3.5	3.7	14.9667	64	43	58	64	64	62
CASTELSAGRAT	FRA	EUROPE	2011-05-21	2011	CEI***	160	3	5	FRA	10	Q			16.977	15.291	16.021	17.76	15.19	18.13	19.47	2.76	61.6	1.6	2.01667	2.13333	3.58333	4.46667	13.8	64	60	60	64	60	63
CASTELSAGRAT	FRA	EUROPE	2011-05-21	2011	CEI***	160	3	6	FRA	11	Q			14.836	15.268	16.231	17.784	15.12	13.857	10.756	2.67	61.6	1.83333	1.78333	2.06667	3.41667	4.25	13.35	60	64	64	64	56	64
CASTELSAGRAT	FRA	EUROPE	2011-05-21	2011	CEI***	160	3	5	FRA	8	Q			14.873	13.688	15.355	16.529	14.252	14.854	14.56	2.24	61.4	1.83333	2.03333	2.13333	2.31667	2.88333	11.2	64	62	62	62	57	64
CASTELSAGRAT	FRA	EUROPE	2011-05-21	2011	CEI***	160	3	5	FRA	8	Q			14.8285	14.677	16.246	17.819	15.519	14.081	10.629	3.15333	62.2	1.91667	1.5	5.01667	4.15	3.18333	15.7667	63	60	64	60	64	64
CASTELSAGRAT	FRA	EUROPE	2010-05-14	2010	AMAELITE-CEI**	130	2	2	FRA	8	Q			18.431	18.268	19.992	19.13	16.672			2.10556	58.5	2.5	1.78333	2.03333			6.31667	64	68	60	42
CASTELSAGRAT	FRA	EUROPE	2011-05-22	2011	AMAELITE-CEI**	130	2	4	FRA	11	Q			15.804	17.062	16.804	14.922	14.668			4.90556	50	4.2	4.38333	6.13333			14.7167	56	44	52	48
CASTELSAGRAT	FRA	EUROPE	2011-05-22	2011	AMAELITE-CEI**	130	2	2	FRA	9	Q			13.901	16.307	16.076	12.654	11.657			3.73889	53	2.9	2.76667	5.55			11.2167	48	60	56	48
CASTELSAGRAT	FRA	EUROPE	2011-05-22	2011	AMAELITE-CEI**	130	2	4	FRA	9	Q			17.415	18.268	17.167	15.682	18.947			1.93333	56	1.61667	1.91667	2.26667			5.8	56	60	60	48
CASTELSAGRAT	FRA	EUROPE	2010-05-14	2010	AMAELITE-CEI**	130	2	1	FRA	8	Q			15.18	17.127	17.211	15.599	12.083			2.74444	57.25	2.36667	4.08333	1.78333			8.23333	60	61	60	48
CASTELSAGRAT	FRA	EUROPE	2010-05-14	2010	AMAELITE-CEI**	130	2	2	FRA	10	Q			16.259	16.139	16.648	15.035	17.515			5.75556	59.5	6.58333	4.08333	6.6			17.2667	64	64	62	48
CASTELSAGRAT	FRA	EUROPE	2010-05-14	2010	AMAELITE-CEI**	130	2	4	FRA	8	Q			16.107	17.473	17.941	17.199	12.94			4.63333	58.25	2.85	3.78333	7.26667			13.9	62	60	63	48
CASTELSAGRAT	FRA	EUROPE	2010-05-14	2010	AMAELITE-CEI**	130	2	6	FRA	12	Q			16.131	15.939	16.395	15.526	16.77			1.78333	59	1.61667	1.53333	2.2			5.35	60	64	64	48
CASTELSAGRAT	FRA	EUROPE	2010-05-14	2010	AMAELITE-CEI**	130	2	3	FRA	9	Q			15.122	15.794	14.802	14.425	15.589			5.10556	57.75	2.73333	6	6.58333			15.3167	64	58	60	49
CASTELSAGRAT	FRA	EUROPE	2010-05-14	2010	AMAELITE-CEI**	130	2	4	FRA	9	Q			16.161	17.027	17.526	15.224	15.241			5.26111	56	3.06667	4.88333	7.83333			15.7833	60	60	52	52
CASTELSAGRAT	FRA	EUROPE	2010-05-14	2010	AMAELITE-CEI**	130	2	3	FRA	9	Q			17.071	17.062	17.149	16.359	17.831			2.63889	55	2.41667	3.35	2.15			7.91667	56	56	56	52
CASTELSAGRAT	FRA	EUROPE	2010-05-14	2010	AMAELITE-CEI**	130	2	4	BEL	9	Q			15.371	16.122	16.833	14.992	13.927			8.52222	56	6.68333	7.06667	11.8167			25.5667		60	56	52
CASTELSAGRAT	FRA	EUROPE	2010-05-14	2010	AMAELITE-CEI**	130	2	2	FRA	8	Q			16.868	17.31	18.103	16.554	15.746			4.11111	58.5	3.1	2.6	6.63333			12.3333	60	64	58	52
CASTELSAGRAT	FRA	EUROPE	2010-05-14	2010	AMAELITE-CEI**	130	2	3	FRA	11	Q			16.155	16.199	16.967	15.216	16.431			6.12222	59.75	3.98333	5.78333	8.6			18.3667	64	63	60	52
CASTELSAGRAT	FRA	EUROPE	2010-05-14	2010	AMAELITE-CEI**	130	2	2	FRA	7	Q			15.501	15.614	15.192	15.861	15.321			4.45556	60	3.95	4.35	5.06667			13.3667	64	64	60	52
CASTELSAGRAT	FRA	EUROPE	2010-05-15	2010	CEI*	110	1	5	FRA	7	Q			15.8262	15.21	16.932	16.062	15.101			3.58333	59	2.53333	3.03333	5.18333			10.75	60	60	64	52
CASTELSAGRAT	FRA	EUROPE	2011-05-22	2011	AMAELITE-CEI**	130	2	1	FRA	14	Q			14.59	17.28	16.043	13.094	12.799			2.37778	57.3333	2.7	2.03333	2.4			7.13333	60	60		52
CASTELSAGRAT	FRA	EUROPE	2010-05-14	2010	AMAELITE-CEI**	130	2	4	FRA	12	Q			16.622	16.838	17.273	15.918	16.585			4.75	57.25	4.36667	3.86667	6.01667			14.25	52	64	60	53
CASTELSAGRAT	FRA	EUROPE	2011-05-22	2011	AMAELITE-CEI**	130	2	1	FRA	10	Q			18.035	18.157	16.641	15.85	23.226			2.91111	58.5	1.68333	2.21667	4.83333			8.73333	60	64	56	54
CASTELSAGRAT	FRA	EUROPE	2011-05-22	2011	AMAELITE-CEI**	130	2	4	FRA	11	Q			14.733	17.165	16.461	12.655	13.57			4.43333	58.25	4.33333	3.55	5.41667			13.3	60	60	59	54
CASTELSAGRAT	FRA	EUROPE	2011-05-22	2011	AMAELITE-CEI**	130	2	4	FRA	13	Q			17.249	18.077	16.833	15.671	18.786			3.43333	57.5	1.93333	3.26667	5.1			10.3	56	60	60	54
CASTELSAGRAT	FRA	EUROPE	2011-05-22	2011	AMAELITE-CEI**	130	2	4	FRA	9	Q			15.568	16.643	16.519	14.46	14.87			3.85	58.5	3.85	3.25	4.45			11.55	60	60	60	54
CASTELSAGRAT	FRA	EUROPE	2011-05-20	2011	SELECTION7ANS	100	1	1	FRA	7	Q			14.5478	14.461	15.202	15.578	12.95			3.58889	58.25	3.46667	2.88333	4.41667			10.7667	56	63	60	54
CASTELSAGRAT	FRA	EUROPE	2011-05-22	2011	AMAELITE-CEI**	130	2	2	FRA	8	Q			17.043	17.954	17.099	15.77	17.515			2.22222	56.75	3	1.76667	1.9			6.66667	56	60	56	55
CASTELSAGRAT	FRA	EUROPE	2011-05-22	2011	AMAELITE-CEI**	130	2	3	FRA	10	Q			17.164	18.229	17.217	15.746	17.67			1.78889	54	1.83333	1.85	1.68333			5.36667	52	56	52	56
CASTELSAGRAT	FRA	EUROPE	2010-05-14	2010	AMAELITE-CEI**	130	2	3	FRA	8	Q			15.18	14.969	15.932	15.557	14.356			7.42778	58	8.96667	6.2	7.11667			22.2833	64	60	52	56
CASTELSAGRAT	FRA	EUROPE	2010-05-14	2010	AMAELITE-CEI**	130	2	5	FRA	10	Q			15.142	15.442	15.27	14.58	15.352			4.31111	55.75	4.43333	4.33333	4.16667			12.9333	60	52	55	56
CASTELSAGRAT	FRA	EUROPE	2011-05-22	2011	AMAELITE-CEI**	130	2	2	OMA	9	Q			14.975	15.646	15.063	13.641	15.785			6.61667	55	5.93333	6.53333	7.38333			19.85	60	48	56	56
CASTELSAGRAT	FRA	EUROPE	2011-05-22	2011	AMAELITE-CEI**	130	2	1	FRA	8	Q			16.777	17.774	16.886	15.914	16.605			3.86667	57	3.85	3.01667	4.73333			11.6	60	56	56	56
CASTELSAGRAT	FRA	EUROPE	2010-05-14	2010	AMAELITE-CEI**	130	2	1	FRA	9	Q			14.176	14.981	15.166	13.863	12.973			7.74444	56	7.9	8.1	7.23333			23.2333	52	60	56	56
CASTELSAGRAT	FRA	EUROPE	2010-05-14	2010	AMAELITE-CEI**	130	2	4	FRA	14	Q			14.797	17.083	17.567	12.974	13.02			8.26111	57	2.6	3.55	18.6333			24.7833	56	60	56	56
CASTELSAGRAT	FRA	EUROPE	2011-05-22	2011	AMAELITE-CEI**	130	2	3	FRA	7	Q			17.16	17.613	16.979	15.951	18.318			4.81667	58	4.75	4.71667	4.98333			14.45	60	60	56	56
CASTELSAGRAT	FRA	EUROPE	2010-05-15	2010	CEI*	110	1	2	FRA	7	Q			16.9392	16.031	16.459	17.436	17.831			2.03333	58.5	1.86667	2.3	1.93333			6.1	62	60	56	56
CASTELSAGRAT	FRA	EUROPE	2010-05-15	2010	CEI*	110	1	3	FRA	7	Q			14.5255	14.891	17.165	14.068	11.978			5.40556	58.75	5.31667	4.5	6.4			16.2167	60	63	56	56
CASTELSAGRAT	FRA	EUROPE	2010-05-15	2010	CEI*	110	1	3	FRA	7	Q			17.4062	15.757	17.313	17.578	18.977			4.74444	61	6.15	3.41667	4.66667			14.2333	68	64	56	56
CASTELSAGRAT	FRA	EUROPE	2011-05-22	2011	AMAELITE-CEI**	130	2	2	FRA	10	Q			17.249	17.948	16.453	15.998	18.931			4.65556	55.5	2.95	4.76667	6.25			13.9667	60	48	58	56
CASTELSAGRAT	FRA	EUROPE	2010-05-15	2010	CEI*	110	1	2	FRA	7	Q			14.3015	15.291	16.524	14.358	11.033			2.40556	58.5	1.88333	3.71667	1.61667			7.21667	60	60	58	56
CASTELSAGRAT	FRA	EUROPE	2011-05-20	2011	SELECTION7ANS	100	1	1	FRA	7	Q			13.4157	15.319	16.038	13.704	8.602			6.76667	58.5	6.1	7.41667	6.78333			20.3	56	64	58	56
CASTELSAGRAT	FRA	EUROPE	2011-05-22	2011	AMAELITE-CEI**	130	2	4	FRA	9	Q			18.144	18.049	16.989	16.002	23.156			2.51667	60	2.28333	2.03333	3.23333			7.55	62	64	58	56
CASTELSAGRAT	FRA	EUROPE	2010-05-14	2010	AMAELITE-CEI**	130	2	4	ESP	6	Q			16.154	15.645	17.268	15.447	16.468			3.59444	58	4.05	3.46667	3.26667			10.7833	60	56	60	56
CASTELSAGRAT	FRA	EUROPE	2011-05-22	2011	AMAELITE-CEI**	130	2	1	FRA	8	Q			16.608	17.551	17.481	16.063	15.479			4.51667	58.25	3.71667	3	6.83333			13.55	61	56	60	56
CASTELSAGRAT	FRA	EUROPE	2010-05-14	2010	AMAELITE-CEI**	130	2	3	FRA	8	Q			15.141	15.433	15.265	14.58	15.358			4.37778	59	4.48333	4.4	4.25			13.1333	60	60	60	56
CASTELSAGRAT	FRA	EUROPE	2010-05-14	2010	AMAELITE-CEI**	130	2	2	FRA	11	Q			15.122	15.389	15.168	14.58	15.42			5.08333	59.75	5.3	4.8	5.15			15.25	63	60	60	56
CASTELSAGRAT	FRA	EUROPE	2011-05-22	2011	AMAELITE-CEI**	130	2	4	FRA	8	Q			17.414	17.671	17.137	16.018	19.203			2.42778	59.75	2.2	1.98333	3.1			7.28333	61	62	60	56
CASTELSAGRAT	FRA	EUROPE	2010-05-14	2010	AMAELITE-CEI**	130	2	3	FRA	8	Q			17.228	16.713	17.935	17.402	16.925			5.18333	60	5.31667	4.61667	5.61667			15.55	60	64	60	56
CASTELSAGRAT	FRA	EUROPE	2011-05-22	2011	AMAELITE-CEI**	130	2	4	FRA	9	Q			14.748	16.037	15.813	13.318	14.164			3.31111	58	2.98333	2.31667	4.63333			9.93333	64	48	64	56
CASTELSAGRAT	FRA	EUROPE	2011-05-22	2011	AMAELITE-CEI**	130	2	3	FRA	14	Q			17.803	18.162	17.214	16.306	20.015			2.39444	60	2.13333	2.25	2.8			7.18333	64	56	64	56
CASTELSAGRAT	FRA	EUROPE	2010-05-14	2010	AMAELITE-CEI**	130	2	5	FRA	8	Q			15.625	16.791	17.003	14.625	14.536			4.83889	60	4.7	5.86667	3.95			14.5167	60	60	64	56
CASTELSAGRAT	FRA	EUROPE	2011-05-22	2011	AMAELITE-CEI**	130	2	5	FRA	9	Q			15.804	17.074	16.786	14.917	14.678			4.25833	60.5	4.11667	4.4				8.51667	62	60	64	56
CASTELSAGRAT	FRA	EUROPE	2010-05-14	2010	AMAELITE-CEI**	130	2	5	FRA	8	Q			15.606	15.65	15.849	15.507	15.437			2.75	59.75	3.01667	2.4	2.83333			8.25	56	63	64	56
CASTELSAGRAT	FRA	EUROPE	2010-05-14	2010	AMAELITE-CEI**	130	2	6	FRA	11	Q			18.734	17.51	18.059	17.753	22.435			2.32778	62	1.98333	1.68333	3.31667			6.98333	64	64	64	56
CASTELSAGRAT	FRA	EUROPE	2010-05-14	2010	AMAELITE-CEI**	130	2	2	FRA	8	Q			16.128	15.894	16.356	15.623	16.726			1.98333	58.75	1.88333	2.08333	1.98333			5.95	56	60	62	57
CASTELSAGRAT	FRA	EUROPE	2010-05-15	2010	CEI*	110	1	4	FRA	7	Q			16.9535	15.813	16.725	17.176	18.1			3.04444	61.25	3.45	2.25	3.43333			9.13333	60	64	64	57
CASTELSAGRAT	FRA	EUROPE	2011-05-20	2011	SELECTION7ANS	100	1	3	FRA	7	Q			15.4635	16.014	16.994	16.346	12.5			4.4	58.5	2.83333	5.85	4.51667			13.2	60	60	56	58
CASTELSAGRAT	FRA	EUROPE	2010-05-15	2010	CEI*	110	1	3	FRA	7	Q			16.0888	15.281	16.543	16.933	15.598			4.90556	60.5	1.96667	3.65	9.1			14.7167	62	64	58	58
CASTELSAGRAT	FRA	EUROPE	2010-05-14	2010	AMAELITE-CEI**	130	2	3	FRA	9	Q			17.545	17.266	17.713	17.731	17.47			2.05556	58.5	1.55	1.65	2.96667			6.16667	56	60	60	58
CASTELSAGRAT	FRA	EUROPE	2011-05-22	2011	AMAELITE-CEI**	130	2	1	OMA	12	Q			14.975	15.64	15.078	13.63	15.79			6.6	60.5	5.95	6.45	7.4			19.8	64	60	60	58
CASTELSAGRAT	FRA	EUROPE	2010-05-15	2010	CEI*	110	1	5	FRA	7	Q			17.0395	15.287	16.734	17.973	18.164			2.00556	59.5	1.9	2.41667	1.7			6.01667	58	62	60	58
CASTELSAGRAT	FRA	EUROPE	2011-05-20	2011	SELECTION7ANS	100	1	1	FRA	7	Q			13.2882	15.487	15.85	13.315	8.501			9.13333	60.25	5.33333	10.8667	11.2			27.4	60	63	60	58
CASTELSAGRAT	FRA	EUROPE	2010-05-14	2010	AMAELITE-CEI**	130	2	3	FRA	8	Q			18.959	17.787	18.242	18.653	21.578			3.38889	61.5	4.88333	2.66667	2.61667			10.1667	64	64	60	58
CASTELSAGRAT	FRA	EUROPE	2010-05-15	2010	CEI*	110	1	2	FRA	7	Q			16.111	14.932	17.313	16.886	15.313			2.16667	59	2.55	2.03333	1.91667			6.5	60	56	62	58
CASTELSAGRAT	FRA	EUROPE	2010-05-14	2010	AMAELITE-CEI**	130	2	4	FRA	8	Q			17.143	16.504	17.262	17.156	17.696			10.3333	61	9.71667	10.5833	10.7			31	64	60	62	58
CASTELSAGRAT	FRA	EUROPE	2010-05-15	2010	CEI*	110	1	3	FRA	7	Q			16.1055	15.039	16.904	17.005	15.474			2.65556	61	1.65	3.56667	2.75			7.96667	60	64	62	58
CASTELSAGRAT	FRA	EUROPE	2010-05-15	2010	CEI*	110	1	5	FRA	7	Q			16.1143	14.971	16.984	16.965	15.537			3.06111	60.5	2.35	3.76667	3.06667			9.18333	60	60	64	58
CASTELSAGRAT	FRA	EUROPE	2011-05-20	2011	SELECTION7ANS	100	1	3	FRA	7	Q			15.4255	14.806	16.631	16.103	14.162			5.95556	60.5	7.16667	5.85	4.85			17.8667	58	62	64	58
CASTELSAGRAT	FRA	EUROPE	2011-05-20	2011	SELECTION7ANS	100	1	2	FRA	7	Q			16.3167	15.666	17.518	18.954	13.129			3.71667	61	3.23333	3.7	4.21667			11.15	60	62	64	58
CASTELSAGRAT	FRA	EUROPE	2010-05-14	2010	AMAELITE-CEI**	130	2	4	FRA	8	Q			16.284	15.976	16.196	15.542	17.613			2.35	60.25	1.4	2.53333	3.11667			7.05	60	60	62	59
CASTELSAGRAT	FRA	EUROPE	2011-05-20	2011	SELECTION7ANS	100	1	2	FRA	7	Q			16.6842	15.901	17.256	19.034	14.546			3.94444	61.75	3.23333	4.36667	4.23333			11.8333	64	60	64	59
CASTELSAGRAT	FRA	EUROPE	2011-05-22	2011	AMAELITE-CEI**	130	2	2	FRA	9	Q			14.747	16.21	16.079	12.84	14.406			6.13333	56	5.01667	6.63333	6.75			18.4	56	60	48	60
CASTELSAGRAT	FRA	EUROPE	2011-05-22	2011	AMAELITE-CEI**	130	2	4	FRA	8	Q			14.746	16.803	15.468	12.63	14.708			6.75556	56	6.91667	6.33333	7.01667			20.2667	60	48	56	60
CASTELSAGRAT	FRA	EUROPE	2011-05-22	2011	AMAELITE-CEI**	130	2	3	FRA	15	Q			14.749	16.201	16.209	12.948	14.177			3.71111	59	3.68333	2.66667	4.78333			11.1333	63	57	56	60
CASTELSAGRAT	FRA	EUROPE	2010-05-14	2010	AMAELITE-CEI**	130	2	4	FRA	8	Q			18.96	16.925	17.997	17.922	24.742			5.73889	59.5	5.9	5.5	5.81667			17.2167	64	58	56	60
CASTELSAGRAT	FRA	EUROPE	2011-05-22	2011	AMAELITE-CEI**	130	2	2	FRA	8	Q			18.308	17.995	16.734	16.025	24.919			3.08333	59.5	2.8	2.6	3.85			9.25	62	60	56	60
CASTELSAGRAT	FRA	EUROPE	2011-05-22	2011	AMAELITE-CEI**	130	2	5	FRA	14	Q			15.807	17.341	16.664	14.192	15.387			6.26667	56	3.23333	3.3	12.2667			18.8	44	64	56	60
CASTELSAGRAT	FRA	EUROPE	2010-05-15	2010	CEI*	110	1	2	FRA	7	Q			17.2578	15.033	17.299	18.109	18.59			1.47222	56.75	1.68333	1.33333	1.4			4.41667	55	52	60	60
CASTELSAGRAT	FRA	EUROPE	2011-05-22	2011	AMAELITE-CEI**	130	2	5	FRA	8	Q			16.73	17.313	17.233	16.101	16.329			5.89444	57	6.98333	5.16667	5.53333			17.6833	56	52	60	60
CASTELSAGRAT	FRA	EUROPE	2011-05-22	2011	AMAELITE-CEI**	130	2	3	FRA	8	Q			17.014	17.447	16.836	16.214	17.647			4.33889	58.6667	2.58333	5.35	5.08333			13.0167		56	60	60
CASTELSAGRAT	FRA	EUROPE	2010-05-14	2010	AMAELITE-CEI**	130	2	3	FRA	17	Q			17.54	16.636	18.172	17.463	18			8.46111	59	7.31667	7.88333	10.1833			25.3833	56	60	60	60
CASTELSAGRAT	FRA	EUROPE	2011-05-22	2011	AMAELITE-CEI**	130	2	3	FRA	11	Q			14.733	17.165	16.456	12.133	14.278			6.83889	60	4.58333	3.8	12.1333			20.5167	60	60	60	60
CASTELSAGRAT	FRA	EUROPE	2010-05-14	2010	AMAELITE-CEI**	130	2	2	FRA	11	Q			12.469	13.135	12.275	11.713	12.899			5.53333	60.5	4.16667	5.08333	7.35			16.6	62	60	60	60
CASTELSAGRAT	FRA	EUROPE	2011-05-22	2011	AMAELITE-CEI**	130	2	1	FRA	14	Q			15.658	16.911	16.207	15.204	14.452			8.19444	61	6.13333	9.31667	9.13333			24.5833	64	60	60	60
CASTELSAGRAT	FRA	EUROPE	2010-05-15	2010	CEI*	110	1	3	FRA	7	Q			15.8317	14.88	17.028	16.677	14.742			4.06667	61.25	3.03333	3.75	5.41667			12.2	64	61	60	60
CASTELSAGRAT	FRA	EUROPE	2010-05-14	2010	AMAELITE-CEI**	130	2	3	FRA	11	Q			17.669	16.613	18.727	17.049	18.554			6.79444	60.75	8.36667	5.18333	6.83333			20.3833	60	63	60	60
CASTELSAGRAT	FRA	EUROPE	2011-05-22	2011	AMAELITE-CEI**	130	2	1	FRA	12	Q			15.567	17.33	16.799	14.701	13.869			5.18889	60	6.11667	2.66667	6.78333			15.5667	56	64	60	60
CASTELSAGRAT	FRA	EUROPE	2011-05-20	2011	SELECTION7ANS	100	1	1	FRA	7	Q			16.829	15.652	17.707	18.796	15.161			3.11111	62	2.81667	2.71667	3.8			9.33333	64	64	60	60
CASTELSAGRAT	FRA	EUROPE	2010-05-15	2010	CEI*	110	1	3	FRA	7	Q			17.1513	16.216	16.323	17.581	18.485			3.6	62	2.96667	2.73333	5.1			10.8	64	64	60	60
CASTELSAGRAT	FRA	EUROPE	2010-05-14	2010	AMAELITE-CEI**	130	2	3	FRA	8	Q			15.768	14.975	15.929	15.559	16.731			7.40556	62	8.9	6.16667	7.15			22.2167	64	64	60	60
CASTELSAGRAT	FRA	EUROPE	2011-05-20	2011	SELECTION7ANS	100	1	2	FRA	7	Q			15.171	15.758	16.778	16.341	11.807			6.43333	62	3.93333	8.13333	7.23333			19.3	64	64	60	60
CASTELSAGRAT	FRA	EUROPE	2011-05-22	2011	AMAELITE-CEI**	130	2	5	FRA	8	Q			18.292	17.715	16.907	16.182	24.613			3.86667	60.25	4.2	4.05	3.35			11.6	64	55	62	60
CASTELSAGRAT	FRA	EUROPE	2011-05-20	2011	SELECTION7ANS	100	1	1	FRA	7	Q			16.3407	15.884	17.452	19.014	13.013			3.27778	60.5	3.33333	3.21667	3.28333			9.83333	58	62	62	60
CASTELSAGRAT	FRA	EUROPE	2011-05-22	2011	AMAELITE-CEI**	130	2	3	FRA	8	Q			17.253	18.132	16.917	15.65	18.669			3.46667	61	2.43333	2.11667	5.85			10.4	60	62	62	60
CASTELSAGRAT	FRA	EUROPE	2011-05-20	2011	SELECTION7ANS	100	1	1	FRA	7	Q			14.5	14.522	15.244	15.358	12.876			3.54444	61.75	3.08333	2.18333	5.36667			10.6333	64	60	63	60
CASTELSAGRAT	FRA	EUROPE	2010-05-14	2010	AMAELITE-CEI**	130	2	7	FRA	9	Q			16.154	16.406	17.342	15.811	15.261			7.64444	62.75	7.25	6.4	9.28333			22.9333	64	64	63	60
CASTELSAGRAT	FRA	EUROPE	2011-05-22	2011	AMAELITE-CEI**	130	2	3	FRA	8	Q			17.162	17.597	17.479	15.929	17.828			4.15	59	4.75	4.11667	3.58333			12.45	56	56	64	60
CASTELSAGRAT	FRA	EUROPE	2010-05-14	2010	AMAELITE-CEI**	130	2	5	FRA	11	Q			17.492	17.159	17.975	17.612	17.252			7.16111	60.75	8.83333	5.63333	7.01667			21.4833	63	56	64	60
CASTELSAGRAT	FRA	EUROPE	2011-05-22	2011	AMAELITE-CEI**	130	2	2	FRA	8	Q			18.308	18.016	17.062	16.085	24.032			3.51667	59.5	2.31667	1.96667	6.26667			10.55	56	58	64	60
CASTELSAGRAT	FRA	EUROPE	2010-05-15	2010	CEI*	110	1	4	FRA	7	Q			17.0918	15.094	17.216	18.012	18.045			1.42778	60	1.16667	1.23333	1.88333			4.28333	56	60	64	60
CASTELSAGRAT	FRA	EUROPE	2010-05-14	2010	AMAELITE-CEI**	130	2	4	SUI	9	Q			16.836	16.828	17.861	17.444	15.415			5.84444	60.5	6.06667	4.9	6.56667			17.5333	58	60	64	60
CASTELSAGRAT	FRA	EUROPE	2010-05-14	2010	AMAELITE-CEI**	130	2	2	FRA	10	Q			14.767	15.748	15.515	15.659	12.626			3.41667	62	3.01667	4	3.23333			10.25	64	60	64	60
CASTELSAGRAT	FRA	EUROPE	2011-05-22	2011	AMAELITE-CEI**	130	2	4	FRA	8	Q			14.747	16.041	15.803	13.31	14.175			3.33889	62	2.93333	2.33333	4.75			10.0167	64	60	64	60
CASTELSAGRAT	FRA	EUROPE	2010-05-14	2010	AMAELITE-CEI**	130	2	3	FRA	10	Q			15.465	16.552	17.88	17.418	11.753			6.47222	61.5	6.15	5.86667	7.4			19.4167	60	62	64	60
CASTELSAGRAT	FRA	EUROPE	2010-05-14	2010	AMAELITE-CEI**	130	2	4	ITA	15	Q			14.176	15.35	14.872	14.735	12.199			6.86667	62	5.13333	7.36667	8.1			20.6	60	64	64	60
CASTELSAGRAT	FRA	EUROPE	2010-05-14	2010	AMAELITE-CEI**	130	2	1	POR	10	Q			15.9	15.181	15.011	15.916	17.734			7.42222	63	7.21667	7.73333	7.31667			22.2667	64	64	64	60
CASTELSAGRAT	FRA	EUROPE	2011-05-20	2011	SELECTION7ANS	100	1	3	FRA	7	Q			14.7103	15.335	16.159	15.567	11.78			7.39444	63.25	4.38333	9.7	8.1			22.1833	61	68	64	60
CASTELSAGRAT	FRA	EUROPE	2010-05-14	2010	AMAELITE-CEI**	130	2	5	FRA	11	Q			15.332	15.455	17.087	14.944	14.203			6.95556	62	4.88333	6.08333	9.9			20.8667	60	60	68	60
CASTELSAGRAT	FRA	EUROPE	2010-05-15	2010	CEI*	110	1	4	FRA	7	Q			17.2142	16.159	16.498	18.009	18.191			4.71111	58.75	3.38333	5.38333	5.36667			14.1333	64	56	54	61
CASTELSAGRAT	FRA	EUROPE	2010-05-14	2010	AMAELITE-CEI**	130	2	2	FRA	10	Q			17.075	18.499	19.792	18.5	13.218			2.75556	58.75	1.63333	1.5	5.13333			8.26667	56	58	60	61
CASTELSAGRAT	FRA	EUROPE	2011-05-22	2011	AMAELITE-CEI**	130	2	2	FRA	9	Q			18.211	17.731	17.005	16.193	23.762			1.87778	57	1.71667	1.35	2.56667			5.63333	56	52	58	62
CASTELSAGRAT	FRA	EUROPE	2010-05-15	2010	CEI*	110	1	5	FRA	7	Q			17.1698	16.018	16.736	17.344	18.581			1.84444	61.5	1.9	1.71667	1.91667			5.53333	64	56	64	62
CASTELSAGRAT	FRA	EUROPE	2011-05-22	2011	AMAELITE-CEI**	130	2	4	FRA	9	Q			18.309	17.486	17.23	16.299	24.281			5.91667	61.5	6.01667	4.73333	7			17.75	60	60	64	62
CASTELSAGRAT	FRA	EUROPE	2010-05-15	2010	CEI*	110	1	3	FRA	7	Q			16.9932	15.77	16.543	17.4	18.26			4.33889	63	3.81667	4.55	4.65			13.0167	64	62	64	62
CASTELSAGRAT	FRA	EUROPE	2010-05-14	2010	AMAELITE-CEI**	130	2	4	FRA	10	Q			15.102	15.65	16.236	14.172	14.626			9.06111	62.75	4.23333	5.78333	17.1667			27.1833	64	60	64	63
CASTELSAGRAT	FRA	EUROPE	2010-05-15	2010	CEI*	110	1	5	FRA	7	Q			17.0242	15.673	16.669	17.705	18.05			5.92222	59.25	6.91667	4.63333	6.21667			17.7667	58	58	57	64
CASTELSAGRAT	FRA	EUROPE	2011-05-22	2011	AMAELITE-CEI**	130	2	3	FRA	8	Q			17.015	17.46	16.833	16.219	17.633			4.28333	59.5	2.5	5.31667	5.03333			12.85	64	52	58	64
CASTELSAGRAT	FRA	EUROPE	2010-05-14	2010	AMAELITE-CEI**	130	2	3	FRA	9	Q			15.099	16.516	17.591	15.545	12.048			5.95556	59	5.83333	4.08333	7.95			17.8667	58	56	58	64
CASTELSAGRAT	FRA	EUROPE	2011-05-22	2011	AMAELITE-CEI**	130	2	3	FRA	9	Q			15.804	16.899	16.662	14.709	15.147			8.92222	62.5	7.21667	9.05	10.5			26.7667	54	74	58	64
CASTELSAGRAT	FRA	EUROPE	2011-05-22	2011	AMAELITE-CEI**	130	2	4	FRA	12	Q			18.338	17.634	17.043	16.011	25.293			4.02222	60	4.73333	2.95	4.38333			12.0667	58	58	60	64
CASTELSAGRAT	FRA	EUROPE	2011-05-22	2011	AMAELITE-CEI**	130	2	3	FRA	7	Q			16.716	17.978	16.909	15.85	16.221			2.83889	60	2.45	2.1	3.96667			8.51667	56	60	60	64
CASTELSAGRAT	FRA	EUROPE	2010-05-14	2010	AMAELITE-CEI**	130	2	3	FRA	9	Q			15.884	16.093	16.896	14.955	15.81			7.88889	60.75	9.3	6.88333	7.48333			23.6667	59	60	60	64
CASTELSAGRAT	FRA	EUROPE	2011-05-22	2011	AMAELITE-CEI**	130	2	2	ESP	9	Q			18.211	18.176	16.585	16.098	23.963			2.59444	62	2.06667	2.5	3.21667			7.78333	64	60	60	64
CASTELSAGRAT	FRA	EUROPE	2010-05-14	2010	AMAELITE-CEI**	130	2	3	FRA	8	Q			17.924	17.688	17.216	18.527	18.262			3.23333	65.25	1.63333	5.58333	2.48333			9.7	64	70	63	64
CASTELSAGRAT	FRA	EUROPE	2011-05-22	2011	AMAELITE-CEI**	130	2	3	FRA	10	Q			18.334	17.97	17.099	15.931	24.618			3.06667	62.5	2.46667	2.03333	4.7			9.2	60	62	64	64
CASTELSAGRAT	FRA	EUROPE	2011-05-20	2011	SELECTION7ANS	100	1	2	FRA	7	Q			16.6713	16.086	17.279	18.701	14.619			3.63889	63	2.5	3.51667	4.9			10.9167	60	64	64	64
CASTELSAGRAT	FRA	EUROPE	2010-05-15	2010	CEI*	110	1	5	FRA	7	Q			17.2052	15.667	16.965	17.439	18.75			1.15	64		1.48333	1.96667			3.45	64	64	64	64
CASTELSAGRAT	FRA	EUROPE	2011-05-20	2011	CEI*	90	1	1	FRA	11	Q			15.0607	13.593	14.562	17.027				6.49167	50	6.48333	6.5				12.9833	50	58	42
CASTELSAGRAT	FRA	EUROPE	2011-05-20	2011	AMA1GP	90	1	3	FRA	13	Q			15.837	16.739	15.846	15.019				6.05833	52.6667	4.93333	7.18333				12.1167	54	56	48
CASTELSAGRAT	FRA	EUROPE	2010-05-15	2010	CEI*	90	1	1	FRA	8	Q			17.26	17.418	16.374	17.988				8.125	53.6667	9.95	6.3				16.25	56	57	48
CASTELSAGRAT	FRA	EUROPE	2011-05-20	2011	AMA1GP	90	1	2	FRA	8	Q			13.47	13.315	13.063	14.103				4.35	57.3333	4.8	3.9				8.7	60	64	48
CASTELSAGRAT	FRA	EUROPE	2010-05-15	2010	CEI*	90	1	1	FRA	9	Q			17.34	15.956	17.564	18.5				3.88333	57.6667	2.38333	5.38333				7.76667	61	64	48
CASTELSAGRAT	FRA	EUROPE	2011-05-20	2011	AMA1GP	90	1	2	FRA	8	Q			13.471	13.304	13.079	14.097				4.36667	55.6667	4.9	3.83333				8.73333	60	56	51
CASTELSAGRAT	FRA	EUROPE	2010-05-15	2010	CEI*	90	1	2	FRA	9	Q			15.3577	14.17	15.303	16.6				2.29167	57.3333	2.08333	2.5				4.58333	60	61	51
CASTELSAGRAT	FRA	EUROPE	2010-05-15	2010	CEI*	90	1	5	FRA	10	Q			18.2567	17.819	18.596	18.355				9.56667	50.6667	11.35	7.78333				19.1333	52	48	52
CASTELSAGRAT	FRA	EUROPE	2011-05-20	2011	CEI*	90	1	3	FRA	13	Q			14.2023	14.316	13.228	15.063				7.2	54.6667	7.41667	6.98333				14.4	56	56	52
CASTELSAGRAT	FRA	EUROPE	2010-05-15	2010	CEI*	90	1	6	FRA	7	Q			16.684	15.49	16.444	18.118				2.13333	55.6667	2.16667	2.1				4.26667	59	56	52
CASTELSAGRAT	FRA	EUROPE	2011-05-20	2011	CEI*	90	1	2	FRA	8	Q			16.4387	15.528	15.266	18.522				12.4667	58	8.16667	16.7667				24.9333	60	62	52
CASTELSAGRAT	FRA	EUROPE	2011-05-20	2011	AMA1GP	90	1	4	FRA	9	Q			14.92	13.599	14.562	17.019				6.45	57.3333	6.43333	6.46667				12.9	56	64	52
CASTELSAGRAT	FRA	EUROPE	2011-05-20	2011	CEI*	90	1	2	FRA	9	Q			14.199	14.776	13.226	14.595				4.64167	58.6667	5.66667	3.61667				9.28333	60	64	52
CASTELSAGRAT	FRA	EUROPE	2010-05-15	2010	CEI*	90	1	2	FRA	8	Q			15.74	15.648	16.328	15.244				4.84167	55.6667	3.81667	5.86667				9.68333	63	50	54
CASTELSAGRAT	FRA	EUROPE	2010-05-15	2010	CEI*	90	1	4	FRA	7	Q			13.1427	13.35	12.39	13.688				5.63333	52.6667	4.06667	7.2				11.2667	48	56	54
CASTELSAGRAT	FRA	EUROPE	2011-05-20	2011	AMA1GP	90	1	5	FRA	8	Q			14.542	13.768	14.373	15.616				4.91667	55.3333	4.83333	5				9.83333	56	56	54
CASTELSAGRAT	FRA	EUROPE	2011-05-20	2011	CEI*	90	1	2	FRA	15	Q			18.0997	15.976	17.084	21.239				2.43333	56.6667	1.33333	3.53333				4.86667	56	60	54
CASTELSAGRAT	FRA	EUROPE	2011-05-20	2011	AMA1GP	90	1	3	FRA	10	Q			15.795	16.098	15.591	15.721				8.825	59	7.56667	10.0833				17.65	60	62	55
CASTELSAGRAT	FRA	EUROPE	2011-05-20	2011	CEI*	90	1	2	FRA	7	Q			12.488	13.018	11.521	12.925				8.35	54.6667	7.83333	8.86667				16.7	60	48	56
CASTELSAGRAT	FRA	EUROPE	2010-05-15	2010	CEI*	90	1	3	FRA	7	Q			18.0477	16.441	17.056	20.646				6.26667	55.3333	5.2	7.33333				12.5333	56	54	56
CASTELSAGRAT	FRA	EUROPE	2010-05-15	2010	CEI*	90	1	1	FRA	13	Q			15.7107	16.459	17.517	13.156				2.85	53.3333	2.83333	2.86667				5.7	48	56	56
CASTELSAGRAT	FRA	EUROPE	2011-05-20	2011	CEI*	90	1	4	FRA	9	Q			15.1277	14.938	14.959	15.486				2.225	56	2.21667	2.23333				4.45	56	56	56
CASTELSAGRAT	FRA	EUROPE	2010-05-15	2010	CEI*	90	1	2	FRA	11	Q			15.9973	15.362	15.501	17.129				7.90833	56.3333	7.05	8.76667				15.8167	56	57	56
CASTELSAGRAT	FRA	EUROPE	2010-05-15	2010	CEI*	90	1	6	FRA	7	Q			15.3473	14.443	14.976	16.623				4.40833	58.6667	4.43333	4.38333				8.81667	60	60	56
CASTELSAGRAT	FRA	EUROPE	2010-05-15	2010	CEI*	90	1	3	FRA	7	Q			15.7577	16.123	16.462	14.688				7.45833	59.6667	7.53333	7.38333				14.9167	63	60	56
CASTELSAGRAT	FRA	EUROPE	2011-05-20	2011	AMA1GP	90	1	2	FRA	6	Q			15.118	15.582	14.788	15.029				13.6167	60	7.68333	19.55				27.2333	64	60	56
CASTELSAGRAT	FRA	EUROPE	2010-05-15	2010	CEI*	90	1	3	FRA	11	Q			18.776	18.935	18.345	19.048				3.55833	58	3.2	3.91667				7.11667	56	62	56
CASTELSAGRAT	FRA	EUROPE	2010-05-15	2010	CEI*	90	1	4	FRA	11	Q			15.3263	14.686	14.902	16.391				2.56667	60.6667	2.33333	2.8				5.13333	63	63	56
CASTELSAGRAT	FRA	EUROPE	2010-05-15	2010	CEI*	90	1	2	FRA	8	Q			14.4943	13.866	14.276	15.341				6.39167	60	6.86667	5.91667				12.7833	60	64	56
CASTELSAGRAT	FRA	EUROPE	2010-05-15	2010	CEI*	90	1	2	FRA	8	Q			17.3673	15.802	17.895	18.405				3.69167	60.6667	2.61667	4.76667				7.38333	62	64	56
CASTELSAGRAT	FRA	EUROPE	2011-05-20	2011	AMA1GP	90	1	2	FRA	8	Q			17.819	17.834	15.627	20.934				5.14167	61.3333	5.01667	5.26667				10.2833	64	64	56
CASTELSAGRAT	FRA	EUROPE	2011-05-20	2011	CEI*	90	1	1	FRA	9	Q			15.8233	15.22	15.688	16.562				1.95	62	2.1	1.8				3.9	58	72	56
CASTELSAGRAT	FRA	EUROPE	2010-05-15	2010	CEI*	90	1	1	FRA	8	Q			16.0347	14.811	16.341	16.952				8.1	60	7.8	8.4				16.2	64		56
CASTELSAGRAT	FRA	EUROPE	2010-05-15	2010	CEI*	90	1	2	FRA	8	Q			15.232	14.341	15.028	16.327				3.79167	54	3.46667	4.11667				7.58333	52	52	58
CASTELSAGRAT	FRA	EUROPE	2010-05-15	2010	CEI*	90	1	3	FRA	12	Q			17.6077	16.916	17.417	18.49				3.03333	56.6667	3.01667	3.05				6.06667	60	52	58
CASTELSAGRAT	FRA	EUROPE	2010-05-15	2010	CEI*	90	1	4	FRA	10	Q			14.4187	13.891	14.464	14.901				5.10833	57.6667	6.15	4.06667				10.2167	55	60	58
CASTELSAGRAT	FRA	EUROPE	2010-05-15	2010	CEI*	90	1	3	RUS	9	Q			18.242	18.17	18.223	18.333				8.43333	60	9.25	7.61667				16.8667	58	64	58
CASTELSAGRAT	FRA	EUROPE	2010-05-15	2010	CEI*	90	1	3	FRA	8	Q			16.596	14.895	17.059	17.834				5.13333	64	7.1	3.16667				10.2667	70	64	58
CASTELSAGRAT	FRA	EUROPE	2010-05-15	2010	CEI*	90	1	2	FRA	9	Q			13.142	13.357	12.412	13.657				5.41667	56	3.98333	6.85				10.8333	58	50	60
CASTELSAGRAT	FRA	EUROPE	2010-05-15	2010	CEI*	90	1	1	GBR	10	Q			16.6423	16.004	17.638	16.285				5.48333	58	6.26667	4.7				10.9667	60	54	60
CASTELSAGRAT	FRA	EUROPE	2010-05-15	2010	CEI*	90	1	3	FRA	10	Q			13.9557	13.678	14.323	13.866				2.95	57.3333	3.53333	2.36667				5.9	56	56	60
CASTELSAGRAT	FRA	EUROPE	2011-05-20	2011	AMA1GP	90	1	2	FRA	15	Q			13.843	14.379	12.957	14.354				8.925	57.3333	9.21667	8.63333				17.85	56	56	60
CASTELSAGRAT	FRA	EUROPE	2011-05-20	2011	CEI*	90	1	4	FRA	13	Q			16.3013	15.894	15.916	17.094				9.625	60.3333	7.98333	11.2667				19.25	63	58	60
CASTELSAGRAT	FRA	EUROPE	2010-05-15	2010	CEI*	90	1	3	FRA	9	Q			18.221	16.385	16.921	21.357				6.775	60.3333	6.58333	6.96667				13.55	62	59	60
CASTELSAGRAT	FRA	EUROPE	2011-05-20	2011	CEI*	90	1	1	FRA	9	Q			14.1583	13.953	13.826	14.696				9.925	58.6667	11.3167	8.53333				19.85	56	60	60
CASTELSAGRAT	FRA	EUROPE	2010-05-15	2010	CEI*	90	1	2	FRA	14	Q			13.9537	13.903	14.083	13.875				8.20833	58.6667	7.66667	8.75				16.4167	56	60	60
CASTELSAGRAT	FRA	EUROPE	2011-05-20	2011	AMA1GP	90	1	1	FRA	10	Q			13.069	12.976	12.545	13.783				12.5417	60	11.55	13.5333				25.0833	60	60	60
CASTELSAGRAT	FRA	EUROPE	2010-05-15	2010	CEI*	90	1	3	FRA	9	Q			16.476	15.712	16.057	17.659				6.35	60.6667	5.48333	7.21667				12.7	62	60	60
CASTELSAGRAT	FRA	EUROPE	2010-05-15	2010	CEI*	90	1	4	FRA	7	Q			16.6823	15.509	16.405	18.133				2.09167	61.3333	2	2.18333				4.18333	64	60	60
CASTELSAGRAT	FRA	EUROPE	2010-05-15	2010	CEI*	90	1	2	FRA	10	Q			15.2633	14.173	14.927	16.69				7.21667	61.3333	7.08333	7.35				14.4333	64	60	60
CASTELSAGRAT	FRA	EUROPE	2010-05-15	2010	CEI*	90	1	5	FRA	7	Q			14.4197	13.896	14.464	14.899				5.10833	60.6667	6.13333	4.08333				10.2167	60	62	60
CASTELSAGRAT	FRA	EUROPE	2010-05-15	2010	CEI*	90	1	1	FRA	8	Q			18.0653	16.884	17.271	20.041				3.20833	62	2.15	4.26667				6.41667	64	62	60
CASTELSAGRAT	FRA	EUROPE	2010-05-15	2010	CEI*	90	1	5	FRA	9	Q			18.7547	19.162	18.044	19.058				3.24167	60.6667	3.4	3.08333				6.48333	58	64	60
CASTELSAGRAT	FRA	EUROPE	2011-05-20	2011	CEI*	90	1	4	FRA	8	Q			16.6283	15.776	16.331	17.778				4.81667	60.6667	2.8	6.83333				9.63333	58	64	60
CASTELSAGRAT	FRA	EUROPE	2010-05-15	2010	CEI*	90	1	3	FRA	9	Q			15.3243	14.67	14.964	16.339				2.475	61.3333	2.48333	2.46667				4.95	60	64	60
CASTELSAGRAT	FRA	EUROPE	2010-05-15	2010	CEI*	90	1	2	FRA	7	Q			15.2483	14.509	14.51	16.726				9.025	61.6667	10.5167	7.53333				18.05	61	64	60
CASTELSAGRAT	FRA	EUROPE	2011-05-20	2011	CEI*	90	1	6	FRA	11	Q			14.7987	15.504	14.471	14.421				11.1667	62	8.2	14.1333				22.3333	62	64	60
CASTELSAGRAT	FRA	EUROPE	2010-05-15	2010	CEI*	90	1	2	FRA	8	Q			17.9643	17.368	16.532	19.993				7.925	62.6667	10.25	5.6				15.85	64	64	60
CASTELSAGRAT	FRA	EUROPE	2011-05-20	2011	CEI*	90	1	1	QAT	16	Q			13.9973	15.986	16.674	9.332				4.74167	62.6667	3.2	6.28333				9.48333	64	64	60
CASTELSAGRAT	FRA	EUROPE	2011-05-20	2011	CEI*	90	1	6	FRA	11	Q			16.2537	15.393	15.35	18.018				6.4	62.6667	5.55	7.25				12.8	64	64	60
CASTELSAGRAT	FRA	EUROPE	2011-05-20	2011	CEI*	90	1	3	FRA	11	Q			16.6673	16.076	15.848	18.078				5.76667	62.6667	4.21667	7.31667				11.5333	60	68	60
CASTELSAGRAT	FRA	EUROPE	2010-05-15	2010	CEI*	90	1	1	FRA	9	Q			18.0023	16.599	17.126	20.282				4.6	58.3333	5.03333	4.16667				9.2	57	56	62
CASTELSAGRAT	FRA	EUROPE	2010-05-15	2010	CEI*	90	1	2	FRA	9	Q			16.53	15.415	16.493	17.682				2.55833	60	2.75	2.36667				5.11667	60	58	62
CASTELSAGRAT	FRA	EUROPE	2011-05-20	2011	AMA1GP	90	1	2	FRA	14	Q			14.79	15.033	13.638	15.969				6.13333	59.3333	6.23333	6.03333				12.2667	56	60	62
CASTELSAGRAT	FRA	EUROPE	2011-05-20	2011	CEI*	90	1	2	QAT	13	Q			16.82	15.444	17.079	17.937				5.71667	60	7.16667	4.26667				11.4333	58	60	62
CASTELSAGRAT	FRA	EUROPE	2011-05-20	2011	CEI*	90	1	3	FRA	7	Q			13.1263	14.276	12.799	12.304				9.325	60	7.48333	11.1667				18.65	58	60	62
CASTELSAGRAT	FRA	EUROPE	2011-05-20	2011	AMA1GP	90	1	2	FRA	7	Q			14.868	15.354	14.573	14.72				10.9333	60.6667	7.68333	14.1833				21.8667	60	60	62
CASTELSAGRAT	FRA	EUROPE	2011-05-20	2011	CEI*	90	1	2	FRA	10	Q			18.1303	16.878	16.144	21.369				4.34167	62	4.16667	4.51667				8.68333	60	64	62
CASTELSAGRAT	FRA	EUROPE	2010-05-15	2010	CEI*	90	1	4	FRA	8	Q			15.349	14.382	15.197	16.468				4.19167	61	5.08333	3.3				8.38333	60	60	63
CASTELSAGRAT	FRA	EUROPE	2011-05-20	2011	CEI*	90	1	2	FRA	7	Q			14.1917	14.324	13.321	14.93				6.64167	57.3333	7.36667	5.91667				13.2833	56	52	64
CASTELSAGRAT	FRA	EUROPE	2010-05-15	2010	CEI*	90	1	2	FRA	9	Q			16.682	15.534	16.382	18.13				1.99167	59.3333	1.83333	2.15				3.98333	60	54	64
CASTELSAGRAT	FRA	EUROPE	2011-05-20	2011	CEI*	90	1	2	FRA	7	Q			16.6393	15.513	16.354	18.051				6.6	62.6667	4.71667	8.48333				13.2	64	60	64
CASTELSAGRAT	FRA	EUROPE	2011-05-20	2011	CEI*	90	1	3	FRA	8	Q			15.839	14.998	15.686	16.833				2.58333	62	1.65	3.51667				5.16667	58	64	64
CASTELSAGRAT	FRA	EUROPE	2011-05-20	2011	CEI*	90	1	4	FRA	8	Q			15.191	14.62	14.449	16.504				7.40833	62.6667	5.43333	9.38333				14.8167	60	64	64
CASTELSAGRAT	FRA	EUROPE	2011-05-20	2011	CEI*	90	1	3	QAT	11	Q			13.9373	15.943	16.357	9.512				6.14167	64	3.48333	8.8				12.2833	64	64	64
CASTELSAGRAT	FRA	EUROPE	2011-05-20	2011	CEI*	90	1	2	FRA	7	Q			12.488	13.026	11.522	12.916				8.275	54	7.75	8.8				16.55	60	48
CHALIRGUES	FRA	EUROPE	2011-08-14	2011	CHAPTFRANCE-JEUNE	130	2	5	FRA	13	EL	OR	3	17.1917	15.355	18.63	17.59				2.40556	45	1.4	2.36667	3.45			7.21667	44	43	48
CHALIRGUES	FRA	EUROPE	2011-08-14	2011	CHAPTFRANCE-JEUNE	130	2	2	FRA	7	EL	OR	3	13.0343	14.95	12.847	11.306				9.49167	61	9.13333	9.85				18.9833	60	64	59
CHALIRGUES	FRA	EUROPE	2011-08-14	2011	CHAPTFRANCE-JEUNE	130	2	4	FRA	15	EL	OR	3	13.867	16.067	16.011	9.523				3.25	60.6667	2.8	3.7				6.5	60	59	63
CHALIRGUES	FRA	EUROPE	2011-08-14	2011	CHAPTFRANCE-JEUNE	130	2	3	FRA	10	EL	OR	2	14.6695	15.469	13.87					8.26667	54.5	8.26667					8.26667	52	57
CHALIRGUES	FRA	EUROPE	2011-08-14	2011	CHAPTFRANCE-JEUNE	130	2	4	FRA	9	EL	OR	3	25.963	15.988	17.273	44.628				4.63333	60.5	5.08333	4.18333				9.26667	63	58
CHALIRGUES	FRA	EUROPE	2011-08-14	2011	CHAPTFRANCE-JEUNE	130	2	4	FRA	9	EL	OR	3	15.7457	15.925	16.971	14.341				11.7056	62	4.81667	9.5	20.8			35.1167	64	60
CHALIRGUES	FRA	EUROPE	2011-08-14	2011	CHAPTFRANCE-JEUNE	130	2	4	FRA	17	EL	LA	4	18.2155	16.135	17.854	17.301	21.572			4.43333	60.5	3.06667	2.06667	8.16667			13.3	61	64	64	53
CHALIRGUES	FRA	EUROPE	2010-08-14	2010	CHAPTFRANCE-JEUNE	130	2	3	FRA	7	EL	LA	4	15.04	16.189	16.416	16.866	10.689			6.29444	58	6.25	5.96667	6.66667			18.8833	60	62	56	54
CHALIRGUES	FRA	EUROPE	2011-08-14	2011	CHAPTFRANCE-JEUNE	130	2	3	FRA	8	EL	LA	4	18.4147	15.892	17.384	17.412	22.971			5.26667	58.5	5.91667	4.28333	5.6			15.8	59	60	59	56
CHALIRGUES	FRA	EUROPE	2011-08-14	2011	CHAPTFRANCE-JEUNE	130	2	2	FRA	10	EL	LA	4	18.5297	16.065	17.878	17.659	22.517			4.25	57.75	3.55	3.06667	6.13333			12.75	48	62	62	59
CHALIRGUES	FRA	EUROPE	2011-08-14	2011	CHAPTFRANCE-JEUNE	130	2	2	FRA	10	EL	LA	4	18.1107	15.768	17.822	17.854	20.999			6.18333	61	6.21667	5.16667	7.16667			18.55	62	60	63	59
CHALIRGUES	FRA	EUROPE	2010-08-14	2010	CHAPTFRANCE-JEUNE	130	2	2	FRA	10	EL	LA	4	14.731	15.904	16.441	12.874	13.705			9.53889	57.25	8.4	8.58333	11.6333			28.6167	48	61	60	60
CHALIRGUES	FRA	EUROPE	2010-08-14	2010	CHAPTFRANCE-JEUNE	130	2	4	FRA	9	EL	LA	4	16.8325	16.641	17.986	19.569	13.134			9.21667	57	8.51667	9.01667	10.1167			27.65	56	50	62	60
CHALIRGUES	FRA	EUROPE	2010-08-14	2010	CHAPTFRANCE-JEUNE	130	2	4	FRA	16	EL	LA	4	18.5585	17.343	17.859	18.653	20.379			5.06667	60.5	3.15	4.48333	7.56667			15.2	58	60	64	60
CHALIRGUES	FRA	EUROPE	2010-08-14	2010	CHAPTFRANCE-JEUNE	130	2	4	FRA	9	EL	LA	4	17.393	17.405	17.366	18.02	16.781			8.08889	64.25	2.7	7.18333	14.3833			24.2667	57	72	68	60
CHALIRGUES	FRA	EUROPE	2011-08-14	2011	CHAPTFRANCE-JEUNE	130	2	2	FRA	10	EL	LA	4	12.6768	13.694	14.064	12.107	10.842			7.85556	55.75	4.68333	5.61667	13.2667			23.5667	52	56	54	61
CHALIRGUES	FRA	EUROPE	2011-08-14	2011	CHAPTFRANCE-JEUNE	130	2	1	FRA	9	EL	LA	4	13.8468	14.642	13.354	11.69	15.701			8.60556	62.5	8.31667	7.06667	10.4333			25.8167	64	60	63	63
CHALIRGUES	FRA	EUROPE	2011-08-14	2011	CHAPTFRANCE-JEUNE	130	2	2	FRA	13	EL	LA	3	15.907	15.153	16.192	16.376				7.93333	60	7.28333	6.41667	10.1			23.8	60	64	56
CHALIRGUES	FRA	EUROPE	2011-08-14	2011	CHAPTFRANCE-JEUNE	130	2	4	FRA	12	EL	LA	3	15.3783	15.736	16.842	13.557				3.90833	59.6667	4.13333	3.68333				7.81667	59	60	60
CHALIRGUES	FRA	EUROPE	2010-08-14	2010	CHAPTFRANCE-JEUNE	130	2	3	FRA	7	EL	LA	3	17.3213	16.434	16.861	18.669				7.82222	59.6667	7.08333	5.71667	10.6667			23.4667	60	55	64
CHALIRGUES	FRA	EUROPE	2010-08-14	2010	CHAPTFRANCE-JEUNE	130	2	5	FRA	11	EL	LA	3	18.1453	17.027	17.948	19.461				6.59444	60.6667	5.51667	6.23333	8.03333			19.7833	62	56	64
CHALIRGUES	FRA	EUROPE	2010-08-14	2010	CHAPTFRANCE-JEUNE	130	2	1	FRA	12	EL	LA	3	14.3857	15.946	14.493	12.718				12.0333	58.6667	10.95	13.45	11.7			36.1	52	60	64
CHALIRGUES	FRA	EUROPE	2010-08-14	2010	CHAPTFRANCE-JEUNE	130	2	2	FRA	13	EL	LA	3	17.1267	16.473	17.123	17.784				9.23889	60	6.93333	7.6	13.1833			27.7167	56	60	64
CHALIRGUES	FRA	EUROPE	2011-08-14	2011	CHAPTFRANCE-JEUNE	130	2	3	FRA	13	EL	LA	3	16.987	15.654	17.566	17.741				8.23333	63.6667	6.51667	7.53333	10.65			24.7	64	63	64
CHALIRGUES	FRA	EUROPE	2011-08-14	2011	CHAPTFRANCE-JEUNE	130	2	1	FRA	15	EL	LA	3	16.816	15.447	17.737	17.264				10.1833	62.3333	8.48333	7.11667	14.95			30.55	59	64	64
CHALIRGUES	FRA	EUROPE	2010-08-14	2010	CHAPTFRANCE-JEUNE	130	2	4	FRA	8	EL	LA	2	17.532	17.056	18.008					3.73333	58	3.15	4.31667				7.46667	60	56
CHALIRGUES	FRA	EUROPE	2010-08-14	2010	CHAPTFRANCE-JEUNE	130	2	3	FRA	13	EL	LA	2	16.314	16.502	16.126					4.21667	58.5	4.25	4.18333				8.43333	56	61
CHALIRGUES	FRA	EUROPE	2010-08-14	2010	CHAPTFRANCE-JEUNE	130	2	3	FRA	14	EL	LA	2	17.2105	16.521	17.9					7.84167	60.5	6.63333	9.05				15.6833	60	61
CHALIRGUES	FRA	EUROPE	2011-08-14	2011	CHAPTFRANCE-JEUNE	130	2	3	FRA	10	EL	LA	2	14.5725	14.652	14.493					8.125	62.5	7.93333	8.31667				16.25	64	61
CHALIRGUES	FRA	EUROPE	2011-08-14	2011	CHAPTFRANCE-JEUNE	130	2	5	FRA	12	EL	LA	2	16.847	16.044	17.65					4	61.5	3.85	4.15				8	60	63
CHALIRGUES	FRA	EUROPE	2010-08-14	2010	CHAPTFRANCE-JEUNE	130	2	4	FRA	8	EL	LA	2	17.48	16.313	18.647					7.74167	63	9.06667	6.41667				15.4833	63	63
CHALIRGUES	FRA	EUROPE	2011-08-14	2011	CHAPTFRANCE-JEUNE	130	2	2	FRA	9	EL	LA	2	14.848	14.463	15.233					7.975	58	10.2	5.75				15.95	52	64
CHALIRGUES	FRA	EUROPE	2010-08-14	2010	CHAPTFRANCE-JEUNE	130	2	2	FRA	13	EL	LA	2	16.759	16.127	17.391					5.79167	63.5	6.83333	4.75				11.5833	63	64
CHALIRGUES	FRA	EUROPE	2010-08-14	2010	CHAPTFRANCE-JEUNE	130	2	2	FRA	10	EL	LA	2	17.3775	17.361	17.394					4.54167	66.5	3.08333	6				9.08333	64	69
CHALIRGUES	FRA	EUROPE	2011-08-14	2011	CHAPTFRANCE-JEUNE	130	2	3	FRA	14	EL	LA	1	15.577	15.577						5.53333	48	5.53333					5.53333	48
CHALIRGUES	FRA	EUROPE	2011-08-14	2011	CHAPTFRANCE-JEUNE	130	2	3	FRA	13	EL	LA	1	15.865	15.865						6.08333	48	6.08333					6.08333	48
CHALIRGUES	FRA	EUROPE	2011-08-14	2011	CHAPTFRANCE-JEUNE	130	2	3	FRA	12	EL	LA	1	16.089	16.089						3.46667	56	3.46667					3.46667	56
CHALIRGUES	FRA	EUROPE	2011-08-14	2011	CHAPTFRANCE-JEUNE	130	2	2	FRA	14	EL	LA	1	15.551	15.551						7.63333	60	7.63333					7.63333	60
CHALIRGUES	FRA	EUROPE	2010-08-14	2010	CHAPTFRANCE-JEUNE	130	2	2	FRA	10	EL	LA	1	16.028	16.028						8.68333	60	8.68333					8.68333	60
CHALIRGUES	FRA	EUROPE	2011-08-14	2011	CHAPTFRANCE-JEUNE	130	2	1	FRA	9	EL	ME	3	13.293	14.85	13.375	11.654				6.65	60	6.06667	4.73333	9.15			19.95	60	60	60
CHALIRGUES	FRA	EUROPE	2010-08-14	2010	CHAPTFRANCE-JEUNE	130	2	1	FRA	9	EL	ME	3	16.9643	16.584	17.976	16.333				10.7556	60	7.3	8.25	16.7167			32.2667	60	60	60
CHALIRGUES	FRA	EUROPE	2011-08-14	2011	CHAPTFRANCE-JEUNE	130	2	1	FRA	11	EL	ME	3	15.345	15.383	16.742	13.91				13.8389	60	8.93333	7.51667	25.0667			41.5167	48	64	68
CHALIRGUES	FRA	EUROPE	2011-08-14	2011	CHAPTFRANCE-JEUNE	130	2	1	FRA	13	EL	ME	3	16.8923	15.961	17.587	17.129				7.12778	62.6667	3.93333	4.98333	12.4667			21.3833	62	56	70
CHALIRGUES	FRA	EUROPE	2010-08-14	2010	CHAPTFRANCE-JEUNE	130	2	2	FRA	14	EL	ME	3	15.6437	16.692	16.466	13.773				12	62.6667	6	10.4667	19.5333			36	52	56	80
CHALIRGUES	FRA	EUROPE	2010-08-14	2010	CHAPTFRANCE-JEUNE	130	2	2	FRA	13	EL	ME	2	15.9505	15.724	16.177					11.4417	57	10.25	12.6333				22.8833	52	62
CHALIRGUES	FRA	EUROPE	2011-08-14	2011	CHAPTFRANCE-JEUNE	130	2	1	FRA	10	EL	ME	3	15.877	15.786	17.193	14.652				10.5222	63	5.7	9.01667	16.85			31.5667	62	64
CHALIRGUES	FRA	EUROPE	2010-08-14	2010	CHAPTFRANCE-JEUNE	130	2	7	FRA	8	EL	ME	1	16.294	16.294						9.2	64	9.2					9.2	64
CHALIRGUES	FRA	EUROPE	2010-08-14	2010	CHAPTFRANCE-JEUNE	130	2	3	FRA	7	EL	ME	1	15.38	15.38						14.6333	68	14.6333					14.6333	68
CHALIRGUES	FRA	EUROPE	2010-08-14	2010	CHAPTFRANCE-JEUNE	130	2	4	FRA	11	EL	RET	3	15.1303	16.765	16.413	12.213				5.81667	57	4.46667	5.93333	7.05			17.45	63	56	52
CHALIRGUES	FRA	EUROPE	2011-08-14	2011	CHAPTFRANCE-JEUNE	130	2	2	FRA	11	EL	RET	3	15.864	16.048	17.605	13.939				3.93889	58.6667	3.21667	2.95	5.65			11.8167	60	64	52
CHALIRGUES	FRA	EUROPE	2010-08-14	2010	CHAPTFRANCE-JEUNE	130	2	3	FRA	7	EL	RET	3	17.9883	17.062	18.151	18.752				6.76667	59.6667	5.23333	4.68333	10.3833			20.3	61	59	59
CHALIRGUES	FRA	EUROPE	2011-08-14	2011	CHAPTFRANCE-JEUNE	130	2	3	FRA	10	EL	RET	3	13.315	14.823	13.29	11.832				6.6	61.6667	6.28333	5.96667	7.55			19.8	61	64	60
CHALIRGUES	FRA	EUROPE	2010-08-14	2010	CHAPTFRANCE-JEUNE	130	2	1	FRA	14	EL	RET	3	18.0507	16.974	17.997	19.181				7.32778	60.6667	5.93333	6.33333	9.71667			21.9833	60	60	62
CHALIRGUES	FRA	EUROPE	2010-08-14	2010	CHAPTFRANCE-JEUNE	130	2	2	FRA	10	EL	RET	3	15.9753	16.219	17.04	14.667				7.23889	62.3333	6.56667	5.86667	9.28333			21.7167	60	63	64
CHALIRGUES	FRA	EUROPE	2011-08-14	2011	CHAPTFRANCE-JEUNE	130	2	1	FRA	14	EL	RET	3	14.8097	14.634	15.509	14.286				8.83889	63.3333	9.88333	7.9	8.73333			26.5167	63	63	64
CHALIRGUES	FRA	EUROPE	2010-08-14	2010	CHAPTFRANCE-JEUNE	130	2	3	FRA	12	EL	RET	3	18.1317	16.882	18.19	19.323				6.98889	60	6.6	5.85	8.51667			20.9667	52	64	64
CHALIRGUES	FRA	EUROPE	2011-08-14	2011	CHAPTFRANCE-JEUNE	130	2	1	FRA	14	EL	RET	3	14.869	16.083	16.516	12.008				10.4222	63.6667	5.11667	9.83333	16.3167			31.2667	63	61	67
CHALIRGUES	FRA	EUROPE	2010-08-14	2010	CHAPTFRANCE-JEUNE	130	2	3	FRA	9	EL	RET	3	14.012	16.932	15.974	9.13				6.625	58.5	6	7.25				13.25	54	63
CHALIRGUES	FRA	EUROPE	2011-08-14	2011	CHAPTFRANCE-JEUNE	130	2	1	FRA	8	EL	RET	1	13.642	13.642						19.15	56	19.15					19.15	56
CHALIRGUES	FRA	EUROPE	2010-08-14	2010	CHAPTFRANCE-JEUNE	130	2	2	FRA	15	EL	RET	1	15.733	15.733						10.6667	60	10.6667					10.6667	60
CHALIRGUES	FRA	EUROPE	2011-08-14	2011	CHAPTFRANCE-JEUNE	130	2	3	FRA	8	Q			17.226	15.665	18.199	17.93	17.513			5.22778	57.5	6.55	3.61667	5.51667			15.6833	60	63	63	44
CHALIRGUES	FRA	EUROPE	2011-08-14	2011	CHAPTFRANCE-JEUNE	130	2	3	FRA	7	Q			17.964	16.012	17.911	17.864	22.113			4.36111	58	4.05	4.11667	4.91667			13.0833	60	64	62	46
CHALIRGUES	FRA	EUROPE	2011-08-14	2011	CHAPTFRANCE-JEUNE	130	2	3	FRA	12	Q			18.007	16.097	17.368	18.599	21.787			4.17778	57.25	4.13333	5.5	2.9			12.5333	62	56	64	47
CHALIRGUES	FRA	EUROPE	2011-08-14	2011	CHAPTFRANCE-JEUNE	130	2	4	FRA	14	Q			16.038	15.337	16.041	17.095	15.669			6.76667	56.5	5.53333	5.83333	8.93333			20.3	59	60	59	48
CHALIRGUES	FRA	EUROPE	2011-08-14	2011	CHAPTFRANCE-JEUNE	130	2	4	FRA	8	Q			17.227	15.78	17.613	18.025	17.932			6.51111	58	5.6	6.28333	7.65			19.5333	54	64	63	51
CHALIRGUES	FRA	EUROPE	2011-08-14	2011	CHAPTFRANCE-JEUNE	130	2	3	FRA	10	Q			16.038	15.147	16.166	16.403	16.747			8.03333	58.5	7.31667	6.65	10.1333			24.1	60	62	60	52
CHALIRGUES	FRA	EUROPE	2010-08-14	2010	CHAPTFRANCE-JEUNE	130	2	3	FRA	10	Q			15.781	16.685	16.402	15.256	14.647			6.08333	59.5	4.86667	5.91667	7.46667			18.25	64	60	60	54
CHALIRGUES	FRA	EUROPE	2010-08-14	2010	CHAPTFRANCE-JEUNE	130	2	4	FRA	16	Q			16.879	17.553	17.948	19.097	13.002			2.21667	58	1.71667	2.41667	2.51667			6.65	56	62	60	54
CHALIRGUES	FRA	EUROPE	2011-08-14	2011	CHAPTFRANCE-JEUNE	130	2	2	FRA	10	Q			16.57	15.853	17.658	16.814	15.98			5.85556	59	4.8	4.26667	8.5			17.5667	60	60	62	54
CHALIRGUES	FRA	EUROPE	2010-08-14	2010	CHAPTFRANCE-JEUNE	130	2	4	FRA	8	Q			17.517	16.72	18.41	18.594	16.253			4.85	56.25	4.71667	4.2	5.63333			14.55	56	54	60	55
CHALIRGUES	FRA	EUROPE	2010-08-14	2010	CHAPTFRANCE-JEUNE	130	2	3	FRA	8	Q			16.627	16.985	18.387	17.787	13.326			6.01667	60	3.03333	2.63333	12.3833			18.05	64	62	58	56
CHALIRGUES	FRA	EUROPE	2011-08-14	2011	CHAPTFRANCE-JEUNE	130	2	1	FRA	8	Q			16.529	14.868	16.787	17.273	17.939			5.73889	59.3333	5.96667	4.73333	6.51667			17.2167		59	63	56
CHALIRGUES	FRA	EUROPE	2011-08-14	2011	CHAPTFRANCE-JEUNE	130	2	6	FRA	14	Q			16.59	16.079	17.23	18.103	14.764			6.02222	60	4.66667	6.21667	7.18333			18.0667	60	61	63	56
CHALIRGUES	FRA	EUROPE	2011-08-14	2011	CHAPTFRANCE-JEUNE	130	2	3	FRA	10	Q			16.53	14.878	16.763	17.275	17.953			5.73889	61.5	5.83333	4.81667	6.56667			17.2167	63	63	64	56
CHALIRGUES	FRA	EUROPE	2010-08-14	2010	CHAPTFRANCE-JEUNE	130	2	4	FRA	13	Q			17.432	16.286	17.067	18.844	17.811			6.12778	56.75	3.68333	5.48333	9.21667			18.3833	50	60	60	57
CHALIRGUES	FRA	EUROPE	2010-08-14	2010	CHAPTFRANCE-JEUNE	130	2	4	FRA	12	Q			18.537	16.626	18.513	19.297	20.82			6.07778	59.5	5.3	4.51667	8.41667			18.2333	61	60	60	57
CHALIRGUES	FRA	EUROPE	2010-08-14	2010	CHAPTFRANCE-JEUNE	130	2	5	FRA	12	Q			18.324	16.996	18.088	18.539	20.636			5	58.75	5.03333	4.23333	5.73333			15	63	52	63	57
CHALIRGUES	FRA	EUROPE	2010-08-14	2010	CHAPTFRANCE-JEUNE	130	2	1	FRA	12	Q			17.896	17.394	17.814	19.192	17.057			4.99444	60.75	2.81667	4.36667	7.8			14.9833	60	63	63	57
CHALIRGUES	FRA	EUROPE	2010-08-14	2010	CHAPTFRANCE-JEUNE	130	2	2	FRA	9	Q			19.043	17.208	17.814	19.818	23.398			5.05556	59.25	4.05	5.66667	5.45			15.1667	60	56	64	57
CHALIRGUES	FRA	EUROPE	2011-08-14	2011	CHAPTFRANCE-JEUNE	130	2	4	FRA	10	Q			15.071	15.158	16.477	15.941	12.565			7.86111	60	3.13333	4.21667	16.2333			23.5833	63	60		57
CHALIRGUES	FRA	EUROPE	2010-08-14	2010	CHAPTFRANCE-JEUNE	130	2	2	FRA	7	Q			16.717	15.997	16.721	16.928	17.527			5.34444	59.25	5.03333	5.36667	5.63333			16.0333	60	61	58	58
CHALIRGUES	FRA	EUROPE	2010-08-14	2010	CHAPTFRANCE-JEUNE	130	2	4	FRA	15	Q			19.044	17.364	18.014	19.374	23.458			3.92222	61.5	2.95	3.38333	5.43333			11.7667	61	63	64	58
CHALIRGUES	FRA	EUROPE	2010-08-14	2010	CHAPTFRANCE-JEUNE	130	2	4	FRA	8	Q			18.106	16.98	18.269	18.703	18.815			4.47222	62.25	3	3.28333	7.13333			13.4167	63	64	64	58
CHALIRGUES	FRA	EUROPE	2011-08-14	2011	CHAPTFRANCE-JEUNE	130	2	2	FRA	10	Q			16.525	15.396	18.008	17.686	15.055			8.56111	59	9	5.91667	10.7667			25.6833	52	62	63	59
CHALIRGUES	FRA	EUROPE	2010-08-14	2010	CHAPTFRANCE-JEUNE	130	2	2	FRA	10	Q			13.64	14.089	15.069	14.204	11.128			9.58889	59.5	11.95	8.43333	8.38333			28.7667	62	56	60	60
CHALIRGUES	FRA	EUROPE	2010-08-14	2010	CHAPTFRANCE-JEUNE	130	2	1	FRA	12	Q			16.736	16.637	16.669	18.784	14.654			6.88333	60.75	5.48333	5.46667	9.7			20.65	63	60	60	60
CHALIRGUES	FRA	EUROPE	2010-08-14	2010	CHAPTFRANCE-JEUNE	130	2	2	FRA	12	Q			13.226	15.598	14.421	10.569	13.695			11.8444	60	9.6	6.46667	19.4667			35.5333	59	61	60	60
CHALIRGUES	FRA	EUROPE	2010-08-14	2010	CHAPTFRANCE-JEUNE	130	2	3	FRA	7	Q			16.137	16.096	16.868	15.663	15.986			4.28889	61.25	4.21667	3.51667	5.13333			12.8667	61	64	60	60
CHALIRGUES	FRA	EUROPE	2010-08-14	2010	CHAPTFRANCE-JEUNE	130	2	2	FRA	7	Q			17.516	17.022	18.288	18.403	16.184			3.41667	59.25	2.38333	2.58333	5.28333			10.25	56	60	61	60
CHALIRGUES	FRA	EUROPE	2010-08-14	2010	CHAPTFRANCE-JEUNE	130	2	2	FRA	9	Q			14.757	15.663	14.386	13.474	16.164			7.49444	58	8.98333	6.21667	7.28333			22.4833	50	61	61	60
CHALIRGUES	FRA	EUROPE	2010-08-14	2010	CHAPTFRANCE-JEUNE	130	2	3	FRA	11	Q			18.79	16.969	18.365	19.675	21.33			4.01667	59.5	4.28333	2.93333	4.83333			12.05	60	56	62	60
CHALIRGUES	FRA	EUROPE	2010-08-14	2010	CHAPTFRANCE-JEUNE	130	2	4	FRA	9	Q			17.284	17.002	18.174	18.206	15.541			5.30556	60.25	3.63333	4.98333	7.3			15.9167	60	59	62	60
CHALIRGUES	FRA	EUROPE	2010-08-14	2010	CHAPTFRANCE-JEUNE	130	2	3	FRA	9	Q			14.757	15.821	16.135	13.267	14.1			9.06667	60	7.63333	9.75	9.81667			27.2	58	60	62	60
CHALIRGUES	FRA	EUROPE	2011-08-14	2011	CHAPTFRANCE-JEUNE	130	2	1	FRA	10	Q			17.945	15.832	17.808	17.652	23.19			6.95	58.5	6.38333	5.88333	8.58333			20.85	63	48	63	60
CHALIRGUES	FRA	EUROPE	2011-08-14	2011	CHAPTFRANCE-JEUNE	130	2	2	FRA	15	Q			14.138	14.386	15.055	14.322	12.58			9.4	61.25	11.0167	8.13333	9.05			28.2	63	59	63	60
CHALIRGUES	FRA	EUROPE	2010-08-14	2010	CHAPTFRANCE-JEUNE	130	2	2	FRA	8	Q			18.362	17.011	18.3	19.586	18.904			3.38333	60.75	2.33333	2.83333	4.98333			10.15	60	60	63	60
CHALIRGUES	FRA	EUROPE	2010-08-14	2010	CHAPTFRANCE-JEUNE	130	2	4	FRA	8	Q			14.755	15.989	16.858	15.372	11.096			6.23889	59.75	6.18333	5.56667	6.96667			18.7167	54	61	64	60
CHALIRGUES	FRA	EUROPE	2010-08-14	2010	CHAPTFRANCE-JEUNE	130	2	1	FRA	12	Q			14.607	16.415	16.028	13.227	13.003			5.35	61.75	4.4	5.56667	6.08333			16.05	60	63	64	60
CHALIRGUES	FRA	EUROPE	2011-08-14	2011	CHAPTFRANCE-JEUNE	130	2	2	FRA	9	Q			14.727	14.674	14.663	14.534	15.185			6.84444	59.75	6.55	6.5	7.48333			20.5333	62	60	56	61
CHALIRGUES	FRA	EUROPE	2011-08-14	2011	CHAPTFRANCE-JEUNE	130	2	4	FRA	12	Q			14.124	15.021	16.065	13.092	12.476			8.99444	62.25	4.31667	8.43333	14.2333			26.9833	64	56	68	61
CHALIRGUES	FRA	EUROPE	2011-08-14	2011	CHAPTFRANCE-JEUNE	130	2	5	FRA	8	Q			17.178	15.601	17.668	17.041	19.531			10.0556	63.5	7.05	7.51667	15.6			30.1667	64	64	63	63
CHALIRGUES	FRA	EUROPE	2010-08-14	2010	CHAPTFRANCE-JEUNE	130	2	1	FRA	15	Q			14.614	15.695	17.215	15.617	10.539			8	60.25	11.8167	5.5	6.68333			24	57	60	60	64
CHALIRGUES	FRA	EUROPE	2010-08-14	2010	CHAPTFRANCE-JEUNE	130	2	3	FRA	8	Q			16.736	16.892	17.976	17.956	13.95			10.4889	60.75	6.46667	6.98333	18.0167			31.4667	59	57	63	64
CHALIRGUES	FRA	EUROPE	2011-08-14	2011	CHAPTFRANCE-JEUNE	130	2	3	FRA	8	Q			17.774	15.875	17.6	16.86	24.135			7.01111	62	6.01667	6.46667	8.55			21.0333	58	64	64
COMPIEGNE	FRA	EUROPE	2009-08-21	2009	CHAPTMONDE-8ANS	160	3	3	BEL	8	EL	OR	5	15.0666	16.226	16.128	13.356	14.849	14.774		7.425	57.8	7.45	6.86667	7.96667	7.41667		29.7	58	56	60	60	55
COMPIEGNE	FRA	EUROPE	2011-08-19	2011	CHAPTMONDE-8ANS	160	3	1	ESP	9	EL	OR	5	14.2458	16.159	16.329	15.376	12.887	10.478		13.0133	61.2	9.28333	9.85	13.4333	16.05	16.45	65.0667	60	60	62	64	60
COMPIEGNE	FRA	EUROPE	2008-08-24	2008	CEI***	140	3	1	ARG	9	EL	OR	3	17.6857	15.931	18.237	18.889				2.09444	58.5	2.11667	1.76667	2.4			6.28333	58	56	60	60
COMPIEGNE	FRA	EUROPE	2011-08-21	2011	CEI**	125	2	2	BRN	9	EL	OR	4	17.904	19.979	19.463	20.205	11.969			14.2417	62.5	5.93333	10.6833	8.81667	31.5333		56.9667	62	62	62	64
COMPIEGNE	FRA	EUROPE	2009-08-21	2009	CHAPTMONDE-7ANS	130	2	3	BRA	7	EL	OR	3	16.733	17.852	18.42	13.927				4.50556	51.3333	4.91667	5.08333	3.51667			13.5167	56	54	44
COMPIEGNE	FRA	EUROPE	2011-08-21	2011	CEI**	125	2	3	FRA	11	EL	OR	3	16.7277	17.639	19.1	13.444				11.6333	58.6667	6.26667	7.55	21.0833			34.9	60	60	56
COMPIEGNE	FRA	EUROPE	2010-08-20	2010	CHAPTMONDE-7ANS	130	2	4	FRA	7	EL	OR	3	19.5847	20.042	19.178	19.534				5.65	63.3333	2.03333	5.15	9.76667			16.95	64	64	62
COMPIEGNE	FRA	EUROPE	2009-08-21	2009	CHAPTMONDE-7ANS	130	2	1	ESP	7	EL	OR	2	16.462	19.111	13.813					5.49167	59.5	5.21667	5.76667				10.9833	63	56
COMPIEGNE	FRA	EUROPE	2011-08-21	2011	AMAELITE	125	2	5	FRA	9	EL	OR	2	15.475	16.509	14.441					15.7833	62	9.55	22.0167				31.5667	64	60
COMPIEGNE	FRA	EUROPE	2010-08-20	2010	CHAPTMONDE-8ANS	160	3	4	QAT	8	EL	OR	2	13.711	16.366	11.056					6.4	58	8.73333	4.06667				12.8	52	64
COMPIEGNE	FRA	EUROPE	2009-08-21	2009	CHAPTMONDE-8ANS	160	3	5	GER	8	EL	OR	1	15.77	15.77							48							48
COMPIEGNE	FRA	EUROPE	2009-05-31	2009	CEIO***	160	3	3	FRA	11	EL	LA	6	16.5148	16.709	16.396	17.965	15.601	16.202	16.216	6.70667	62.8	5.03333	5.26667	6.15	8.98333	8.1	33.5333	64	62	64	60	64	62
COMPIEGNE	FRA	EUROPE	2011-08-19	2011	CHAPTMONDE-8ANS	160	3	3	FRA	8	EL	LA	6	17.9618	17.505	18.712	19.088	20.106	17.428	14.932	4.15333	61.6	1.98333	3.11667	3.88333	5.18333	6.6	20.7667	60	60	60	64	64	64
COMPIEGNE	FRA	EUROPE	2008-08-22	2008	CHAPTMONDE-8ANS	140	3	2	FRA	8	EL	LA	4	15.6307	16.226	16.291	15.88	14.126			5.99583	60.4	5.71667	4.43333	6.9	6.93333		23.9833	64	64	59	61	54
COMPIEGNE	FRA	EUROPE	2011-08-21	2011	CEI**	125	2	1	GER	11	EL	LA	5	15.1544	15.138	16.162	14.041	13.638	16.793		3.96667	55.4	3.6	3.43333	4.25	4.58333		15.8667	60	58	52	52	55
COMPIEGNE	FRA	EUROPE	2009-08-21	2009	CHAPTMONDE-8ANS	160	3	3	SVK	8	EL	LA	5	18.3504	16.962	18.171	18.456	17.658	20.505		4.725	58.8	6.76667	3.06667	4.78333	4.28333		18.9	54	60	61	64	55
COMPIEGNE	FRA	EUROPE	2011-08-21	2011	CEI**	125	2	1	GER	11	EL	LA	5	15.5782	15.894	16.037	15.36	14.804	15.796		9.64583	59.6	8.55	10.9833	8.43333	10.6167		38.5833	62	54	62	64	56
COMPIEGNE	FRA	EUROPE	2009-05-31	2009	CEIO***	160	3	2	ITA	8	EL	LA	5	17.592	17.575	18.686	18.855	16.425	16.419		2.92	58.8	2.13333	3.68333	2.5	2.75	3.53333	14.6	60	60	60	56	58
COMPIEGNE	FRA	EUROPE	2011-05-28	2011	CEIOJY**	120	2	5	FRA	10	EL	LA	5	20.2076	18.286	19.885	20.564	20.575	21.728		2.94167	59.6	2.48333	3.01667	2.85	3.41667		11.7667	60	60	56	64	58
COMPIEGNE	FRA	EUROPE	2009-08-21	2009	CHAPTMONDE-8ANS	160	3	4	BEL	8	EL	LA	5	15.2488	16.828	17.141	16.039	11.295	14.941		5.97083	56.4	3.01667	3.83333	10.85	6.18333		23.8833	52	60	54	56	60
COMPIEGNE	FRA	EUROPE	2009-05-31	2009	CEIO***	160	3	1	ITA	13	EL	LA	5	18.5312	17.617	18.904	20.448	17.46	18.227		1.87333	57.6	1.78333	2.01667	1.65	1.8	2.11667	9.36667	56	56	56	60	60
COMPIEGNE	FRA	EUROPE	2009-05-31	2009	CEIO***	160	3	2	GER	11	EL	LA	5	19.0514	18.474	19.762	18.39	19.09	19.541		6.92667	57.6	5.31667	5.8	6.5	7.55	9.46667	34.6333	52	60	56	60	60
COMPIEGNE	FRA	EUROPE	2009-05-31	2009	CEIO***	160	3	3	FRA	11	EL	LA	5	18.1358	18.675	18.855	18.7	17.617	16.832		2.33667	61.5	1.68333	1.96667	2.61667	1.95	3.46667	11.6833	64	62	60		60
COMPIEGNE	FRA	EUROPE	2008-08-22	2008	CHAPTMONDE-8ANS	140	3	2	FRA	8	EL	LA	4	17.3493	16.779	17.271	18.492	16.855			5.65	62	4.21667	4.61667	6.53333	7.23333		22.6	60	62	64	62	62
COMPIEGNE	FRA	EUROPE	2011-08-21	2011	CEI**	125	2	4	FRA	11	EL	LA	5	18.852	17.534	17.799	17.439	17.748	23.74		6.75833	62.8	7.33333	5.48333	5.23333	8.98333		27.0333	60	64	64	64	62
COMPIEGNE	FRA	EUROPE	2011-08-21	2011	CEI**	125	2	3	FRA	8	EL	LA	5	14.1278	14.811	14.484	13.607	12.759	14.978		11.1792	61.6	11.0833	7.43333	14.3167	11.8833		44.7167	64	64	64	52	64
COMPIEGNE	FRA	EUROPE	2009-05-31	2009	CEIO***	160	3	3	BEL	8	EL	LA	5	17.4902	18.237	18.507	18.801	16.148	15.758		4.97	60	2.03333	3.93333	5.18333	8.2	5.5	24.85	58	58	60	60	64
COMPIEGNE	FRA	EUROPE	2009-05-31	2009	CEIO***	160	3	3	BRN	9	EL	LA	5	19.0552	18.692	19.39	19.65	18.885	18.659		2.37333	62.2	1.86667	1.58333	1.81667	2.43333	4.16667	11.8667	64	61	62	60	64
COMPIEGNE	FRA	EUROPE	2011-05-28	2011	CEIOJY**	120	2	3	FRA	8	EL	LA	5	19.9872	17.964	20.322	20.14	19.731	21.779		3.95833	58	4.33333	3.06667	3.73333	4.7		15.8333	48	56	60	62	64
COMPIEGNE	FRA	EUROPE	2009-05-31	2009	CEIO***	160	3	1	GER	15	EL	LA	5	16.2442	15.764	17.077	16.316	16.785	15.279		8.04333	62	4.13333	4.48333	11.15	6.88333	13.5667	40.2167	64	64	54	64	64
COMPIEGNE	FRA	EUROPE	2011-08-21	2011	CEI**	125	2	3	FRA	7	EL	LA	5	16.6524	16.051	16.413	15.967	15.824	19.007		7.25833	62.4	6.03333	8.03333	7.25	7.71667		29.0333	64	58	62	64	64
COMPIEGNE	FRA	EUROPE	2011-08-19	2011	CHAPTMONDE-8ANS	160	3	2	SVK	8	EL	LA	5	14.708	14.201	15.754	14.875	14.767	13.943		8.18667	61.6	11.7	6.45	7.98333	5.08333	9.71667	40.9333	56	60	64	64	64
COMPIEGNE	FRA	EUROPE	2009-08-21	2009	CHAPTMONDE-7ANS	130	2	2	FRA	7	EL	LA	4	15.2555	18.741	18.145	16.053	8.083			3.11667	53	2.4	2.93333	4.01667			9.35	60	60	48	44
COMPIEGNE	FRA	EUROPE	2008-08-22	2008	CHAPTMONDE-7ANS	119	2	3	FRA	7	EL	LA	3	16.854	16.432	17.365	16.765				4.56111	54.5	4.55	5.43333	3.7			13.6833	56	56	62	44
COMPIEGNE	FRA	EUROPE	2009-08-21	2009	CHAPTMONDE-8ANS	160	3	3	NED	8	EL	LA	4	14.8637	15.601	15.402	14.657	13.795			3.32083	52.5	3.03333	2.58333	2.4	5.26667		13.2833	51	56	56	47
COMPIEGNE	FRA	EUROPE	2010-08-22	2010	TROPHEESPONSORS	130	2	3	QAT	7	EL	LA	4	16.7948	16.872	16.552	16.462	17.293			3.80556	57.5	3.9	3.28333	4.23333			11.4167	62	60	60	48
COMPIEGNE	FRA	EUROPE	2008-08-22	2008	CHAPTMONDE-8ANS	140	3	1	GER	8	EL	LA	3	14.074	14.59	14.095	13.537				8.86667	54.5	9.1	8.48333	9.01667			26.6	60	58	50	50
COMPIEGNE	FRA	EUROPE	2009-08-21	2009	CHAPTMONDE-7ANS	130	2	3	BEL	7	EL	LA	4	20.026	18.169	18.806	20.217	22.912			2.83889	54.25	2.88333	2.5	3.13333			8.51667	52	59	56	50
COMPIEGNE	FRA	EUROPE	2008-08-24	2008	CEI***	140	3	1	BEL	10	EL	LA	3	17.4563	16.678	17.099	18.592				4.60556	55	2.35	7.2	4.26667			13.8167	56	50	62	52
COMPIEGNE	FRA	EUROPE	2010-08-20	2010	CHAPTMONDE-7ANS	130	2	5	FRA	7	EL	LA	4	17.7885	18.422	18.984	18.829	14.919			6.57222	56	5.8	5.83333	8.08333			19.7167	58	56	56	54
COMPIEGNE	FRA	EUROPE	2009-08-21	2009	CHAPTMONDE-7ANS	130	2	2	FRA	7	EL	LA	4	18.661	18.052	18.503	19.205	18.884			5.06111	55.75	3.45	5.03333	6.7			15.1833	58	50	60	55
COMPIEGNE	FRA	EUROPE	2011-08-19	2011	CHAPTMONDE-7ANS	130	2	4	FRA	7	EL	LA	4	17.0228	18.656	19.741	16.535	13.159			6.98333	56.5	3	6.93333	11.0167			20.95	58	58	54	56
COMPIEGNE	FRA	EUROPE	2011-05-29	2011	CEI**	120	2	4	BEL	13	EL	LA	4	19.8115	18.475	19.622	18.903	22.246			2.68333	54.5	1.96667	1.96667	4.11667			8.05	50	52	60	56
COMPIEGNE	FRA	EUROPE	2009-08-21	2009	CHAPTMONDE-7ANS	130	2	7	FRA	7	EL	LA	4	18.5793	18.156	17.995	18.736	19.43			6.89444	59	6.06667	6.55	8.06667			20.6833	60	60	60	56
COMPIEGNE	FRA	EUROPE	2008-08-22	2008	CHAPTMONDE-8ANS	140	3	1	ITA	8	EL	LA	3	14.466	15.292	14.074	14.032				8.47222	59.25	10.3333	7.88333	7.2			25.4167	60	61	60	56
COMPIEGNE	FRA	EUROPE	2009-08-21	2009	CHAPTMONDE-7ANS	130	2	6	FRA	7	EL	LA	4	19.2715	18.642	19.082	20.072	19.29			3.48889	59	3.06667	3.26667	4.13333			10.4667	56	64	60	56
COMPIEGNE	FRA	EUROPE	2011-08-21	2011	CEI**	125	2	1	BRN	10	EL	LA	4	14.3985	16.805	13.686	13.699	13.404			8.3125	62	7.51667	5.48333	4.7	15.55		33.25	64	64	64	56
COMPIEGNE	FRA	EUROPE	2011-05-29	2011	CEI**	120	2	6	QAT	11	EL	LA	4	16.9872	17.943	20.243	12.722	17.041			10.0389	56.5	7.86667	7.9	14.35			30.1167	60	52	57	57
COMPIEGNE	FRA	EUROPE	2009-08-21	2009	CHAPTMONDE-8ANS	160	3	2	GBR	8	EL	LA	4	17.1863	17.011	17.951	18.153	15.63			6.40833	58.5	7.03333	5.95	5.96667	6.68333		25.6333	54	58	64	58
COMPIEGNE	FRA	EUROPE	2009-08-21	2009	CHAPTMONDE-8ANS	160	3	2	FRA	8	EL	LA	4	17.9417	17.742	17.81	19.151	17.064			2.80417	57.5	1.93333	2.16667	2.01667	5.1		11.2167	55	56	60	59
COMPIEGNE	FRA	EUROPE	2008-08-24	2008	CEI***	140	3	3	FRA	9	EL	LA	3	16.8573	15.917	16.886	17.769				3.22222	59.25	2.58333	2.83333	4.25			9.66667	52	62	64	59
COMPIEGNE	FRA	EUROPE	2008-08-24	2008	CEI***	140	3	1	BEL	10	EL	LA	3	17.3223	16.649	17.398	17.92				3.4	59.5	2.46667	2.96667	4.76667			10.2	58	64	56	60
COMPIEGNE	FRA	EUROPE	2009-05-31	2009	CEIO***	160	3	6	ESP	8	EL	LA	4	18.619	18.872	19.843	19.116	16.645			4.67917	60	2.63333	2.51667	7.43333	6.13333		18.7167	60	64	56	60
COMPIEGNE	FRA	EUROPE	2010-08-22	2010	TROPHEESPONSORS	130	2	1	UAE	12	EL	LA	4	21.2568	19.558	20.442	19.681	25.346			3.52778	59.5	2	2.36667	6.21667			10.5833	60	60	58	60
COMPIEGNE	FRA	EUROPE	2011-08-19	2011	CHAPTMONDE-7ANS	130	2	1	OMA	7	EL	LA	4	15.4305	17.426	18.034	13.867	12.395			5.2	60.25	3.66667	5.63333	6.3			15.6	63	58	60	60
COMPIEGNE	FRA	EUROPE	2009-08-21	2009	CHAPTMONDE-8ANS	160	3	2	ESP	8	EL	LA	4	17.8385	17.699	17.82	18.392	17.443			5.1875	59	4.33333	2.95	6.43333	7.03333		20.75	56	60	60	60
COMPIEGNE	FRA	EUROPE	2010-08-22	2010	TROPHEESPONSORS	130	2	2	FRA	9	EL	LA	4	18.3515	18.341	17.184	17.989	19.892			8.41667	61	5.98333	10.4833	8.78333			25.25	64	60	60	60
COMPIEGNE	FRA	EUROPE	2008-08-22	2008	CHAPTMONDE-8ANS	140	3	1	GER	8	EL	LA	3	16.2597	17.05	17.488	14.241				2.85	61.5	2.38333	2.28333	3.88333			8.55	60	64	62	60
COMPIEGNE	FRA	EUROPE	2011-05-28	2011	CEIOJY**	120	2	4	FRA	9	EL	LA	4	19.1085	17.978	20.254	19.888	18.314			5.55417	61.25	4.23333	3.23333	4.85	9.9		22.2167	58	64	63	60
COMPIEGNE	FRA	EUROPE	2008-08-24	2008	CEI***	140	3	3	FRA	10	EL	LA	3	17.399	16.307	18.141	17.749				4.28333	62	4.96667	3.1	4.78333			12.85	60	64	64	60
COMPIEGNE	FRA	EUROPE	2008-08-22	2008	CHAPTMONDE-8ANS	140	3	3	BEL	8	EL	LA	3	16.062	16.025	16.701	15.46				7.4	60.5	6.3	7.28333	8.61667			22.2	58	62	60	62
COMPIEGNE	FRA	EUROPE	2009-08-21	2009	CHAPTMONDE-8ANS	160	3	6	FRA	8	EL	LA	4	17.9815	17.425	17.562	19.064	17.875			2.8	60	1.85	1.96667	3.06667	4.31667		11.2	56	60	62	62
COMPIEGNE	FRA	EUROPE	2011-08-21	2011	CEI**	125	2	1	ESP	8	EL	LA	4	17.8843	18.071	18.264	17.848	17.354			4.7125	62.5	4.05	5.03333	4.91667	4.85		18.85	62	64	62	62
COMPIEGNE	FRA	EUROPE	2011-08-19	2011	CHAPTMONDE-8ANS	160	3	4	POR	8	EL	LA	4	15.5065	15.656	16.639	15.598	14.133			13.3625	61.5	13.1167	11.0833	13.2	16.05		53.45	60	60	64	62
COMPIEGNE	FRA	EUROPE	2010-08-20	2010	CHAPTMONDE-7ANS	130	2	3	FRA	7	EL	LA	4	18.0048	18.89	18.825	18.596	15.708			6.37222	62.5	3.33333	4.76667	11.0167			19.1167	64	60	64	62
COMPIEGNE	FRA	EUROPE	2008-08-22	2008	CHAPTMONDE-8ANS	140	3	4	FRA	8	EL	LA	3	17.5007	16.906	17.338	18.258				4.35556	62.5	3.15	3.31667	6.6			13.0667	60	64	64	62
COMPIEGNE	FRA	EUROPE	2008-08-24	2008	CEI***	140	3	3	BEL	11	EL	LA	3	17.4947	16.326	17.575	18.583				2.98333	58.75	2.88333	2.51667	3.55			8.95	63	52	56	64
COMPIEGNE	FRA	EUROPE	2010-08-20	2010	CHAPTMONDE-8ANS	160	3	3	BEL	8	EL	LA	4	17.5942	16.947	17.957	18.201	17.272			2.85833	56	2.86667	2.23333	2.31667	4.01667		11.4333	52	48	60	64
COMPIEGNE	FRA	EUROPE	2008-08-24	2008	CEI***	140	3	1	FRA	10	EL	LA	3	16.1823	15.4	16.783	16.364				5.51111	59.5	6.21667	4.06667	6.25			16.5333	54	60	60	64
COMPIEGNE	FRA	EUROPE	2011-08-21	2011	CEI**	125	2	4	BEL	10	EL	LA	4	15.4388	17.225	15.779	14.625	14.126			10.0542	62	8.03333	6.5	11.5667	14.1167		40.2167	60	64	60	64
COMPIEGNE	FRA	EUROPE	2008-08-22	2008	CHAPTMONDE-8ANS	140	3	1	ESP	8	EL	LA	3	17.8213	17.742	17.189	18.533				1.82222	59	2	1.86667	1.6			5.46667	52	56	64	64
COMPIEGNE	FRA	EUROPE	2011-08-21	2011	CEI**	125	2	1	SWE	9	EL	LA	4	16.0892	16.742	16.75	16.115	14.75			10.3458	63	9.63333	13.2833	6.45	12.0167		41.3833	64	60	64	64
COMPIEGNE	FRA	EUROPE	2008-08-24	2008	CEI***	140	3	2	FRA	7	EL	LA	3	16.143	15.674	16.253	16.502				5.94444	62.5	4.7	5.83333	7.3			17.8333	60	62	64	64
COMPIEGNE	FRA	EUROPE	2011-08-19	2011	CHAPTMONDE-8ANS	160	3	5	FRA	8	EL	LA	4	18.849	17.215	19.091	18.539	20.551			2.40417	63	2.03333	2.28333	2.56667	2.73333		9.61667	60	64	64	64
COMPIEGNE	FRA	EUROPE	2011-08-21	2011	CEI**	125	2	1	QAT	9	EL	LA	4	19.3815	20.549	20.899	17.985	18.093			7.90833	64	2.31667	4.05	10	15.2667		31.6333	64	64	64	64
COMPIEGNE	FRA	EUROPE	2008-08-22	2008	CHAPTMONDE-8ANS	140	3	2	ITA	8	EL	LA	2	14.3045	14.564	14.045					9.20833	51	9.28333	9.13333				18.4167	53	52	48
COMPIEGNE	FRA	EUROPE	2008-08-24	2008	CEI***	140	3	1	BEL	11	EL	LA	2	16.8645	16.319	17.41					3.25	53.3333	2.88333	3.61667				6.5	60	52	48
COMPIEGNE	FRA	EUROPE	2008-08-22	2008	CHAPTMONDE-8ANS	140	3	2	ESP	8	EL	LA	2	16.549	16.102	16.996					5.85833	54.6667	7.11667	4.6				11.7167	56	60	48
COMPIEGNE	FRA	EUROPE	2011-05-29	2011	CEI**	120	2	5	FRA	9	EL	LA	3	16.6507	18.76	19.379	11.813				3.7	55.3333	2.56667	4.83333				7.4	58	60	48
COMPIEGNE	FRA	EUROPE	2011-05-28	2011	CEIOJY**	120	2	3	FRA	8	EL	LA	3	19.349	18.239	19.906	19.902				3.2	55.3333	2.68333	3.1	3.81667			9.6	54	60	52
COMPIEGNE	FRA	EUROPE	2011-05-29	2011	CEI**	120	2	3	FRA	12	EL	LA	3	17.8913	16.778	18.872	18.024				6.7	56	5.36667	7.25	7.48333			20.1	56	60	52
COMPIEGNE	FRA	EUROPE	2008-08-22	2008	CHAPTMONDE-7ANS	119	2	1	BEL	7	EL	LA	2	15.686	16.409	16.734					6.06667	60	5.76667	6.36667				12.1333	64	64	52
COMPIEGNE	FRA	EUROPE	2008-08-24	2008	CEI***	140	3	1	FRA	14	EL	LA	2	15.8935	15.908	15.879					5.225	57.6667	2.86667	7.58333				10.45	56	63	54
COMPIEGNE	FRA	EUROPE	2011-08-19	2011	CHAPTMONDE-7ANS	130	2	2	BEL	7	EL	LA	3	18.941	18.515	19.675	18.633				5.08889	57.3333	3.65	3.76667	7.85			15.2667	60	56	56
COMPIEGNE	FRA	EUROPE	2010-08-22	2010	TROPHEESPONSORS	130	2	3	ESP	9	EL	LA	3	17.6073	17.614	17.18	18.028				10.0667	58.6667	10.6833	6.2	13.3167			30.2	60	60	56
COMPIEGNE	FRA	EUROPE	2011-08-21	2011	CEI**	125	2	5	ARG	8	EL	LA	3	15.223	15.043	15.143	15.483				10.9444	58.6667	5.7	12.9333	14.2			32.8333	60	60	56
COMPIEGNE	FRA	EUROPE	2011-08-19	2011	CHAPTMONDE-7ANS	130	2	2	SUE	7	EL	LA	3	17.7263	17.202	17.88	18.097				10.3056	60	11.7667	9.71667	9.43333			30.9167	64	60	56
COMPIEGNE	FRA	EUROPE	2011-08-19	2011	CHAPTMONDE-7ANS	130	2	2	FRA	7	EL	LA	3	18.081	18.268	19.412	16.563				5.06111	61.3333	5.08333	5.83333	4.26667			15.1833	64	64	56
COMPIEGNE	FRA	EUROPE	2011-05-29	2011	CEI**	120	2	3	BEL	11	EL	LA	3	15.815	15.687	16.595	15.163				4.92778	59.3333	4.11667	5.11667	5.55			14.7833	60	60	58
COMPIEGNE	FRA	EUROPE	2010-08-22	2010	TROPHEESPONSORS	130	2	1	BRN	16	EL	LA	3	18.332	18.754	17.904	18.338				8.96667	59.3333	3.6	10.0667	13.2333			26.9	60	60	58
COMPIEGNE	FRA	EUROPE	2011-05-29	2011	CEI**	120	2	8	FRA	9	EL	LA	3	19.1833	18.788	19.569	19.193				3.45556	60	2.03333	2.68333	5.65			10.3667	62	60	58
COMPIEGNE	FRA	EUROPE	2011-08-21	2011	CEI**	125	2	1	SUI	12	EL	LA	3	15.49	17.256	16.157	13.057				14.1278	59.3333	8.25	15.9833	18.15			42.3833	58	62	58
COMPIEGNE	FRA	EUROPE	2009-08-21	2009	CHAPTMONDE-7ANS	130	2	3	FRA	7	EL	LA	3	18.7027	17.982	18.514	19.612				4.43889	57.3333	3.93333	4.4	4.98333			13.3167	60	52	60
COMPIEGNE	FRA	EUROPE	2011-08-19	2011	CHAPTMONDE-8ANS	160	3	3	FRA	8	EL	LA	3	16.544	15.805	16.897	16.93				4.88333	58	2.55	5.88333	6.21667			14.65	60	54	60
COMPIEGNE	FRA	EUROPE	2010-08-20	2010	CHAPTMONDE-8ANS	160	3	5	QAT	8	EL	LA	3	17.9783	17.254	15.88	20.801				2.47778	54.6667	1.88333	2.15	3.4			7.43333	48	56	60
COMPIEGNE	FRA	EUROPE	2010-08-22	2010	TROPHEESPONSORS	130	2	2	POR	9	EL	LA	3	18.8567	19.046	18.978	18.546				1.82222	57.3333	1.21667	1.75	2.5			5.46667	56	56	60
COMPIEGNE	FRA	EUROPE	2008-08-22	2008	CHAPTMONDE-7ANS	119	2	1	BEL	7	EL	LA	2	16.67	16.744	17.565					4.46667	55	4.18333	4.75				8.93333	47	58	60
COMPIEGNE	FRA	EUROPE	2011-05-29	2011	CEI**	120	2	4	FRA	8	EL	LA	3	17.5717	17.71	18.283	16.722				6.37778	58	3.26667	6.9	8.96667			19.1333	56	58	60
COMPIEGNE	FRA	EUROPE	2010-08-22	2010	TROPHEESPONSORS	130	2	2	FRA	9	EL	LA	3	17.564	17.252	18.128	17.312				7.88333	58	3.88333	6.06667	13.7			23.65	56	58	60
COMPIEGNE	FRA	EUROPE	2011-05-29	2011	CEI**	120	2	3	ESP	10	EL	LA	3	18.653	18.413	19.575	17.971				5.99444	58	5.33333	5	7.65			17.9833	54	60	60
COMPIEGNE	FRA	EUROPE	2009-08-21	2009	CHAPTMONDE-8ANS	160	3	1	ITA	8	EL	LA	3	17.5587	17.234	17.636	17.806				4.91667	58.6667	5.4	2.9	6.45			14.75	56	60	60
COMPIEGNE	FRA	EUROPE	2010-08-22	2010	TROPHEESPONSORS	130	2	2	UAE	9	EL	LA	3	20.0633	19.586	20.383	20.221				2.63889	60	1.78333	2.45	3.68333			7.91667	60	60	60
COMPIEGNE	FRA	EUROPE	2010-08-22	2010	TROPHEESPONSORS	130	2	2	BRN	12	EL	LA	3	18.3353	18.76	17.917	18.329				8.9	61.3333	3.58333	9.95	13.1667			26.7	64	60	60
COMPIEGNE	FRA	EUROPE	2011-08-19	2011	CHAPTMONDE-7ANS	130	2	3	FRA	7	EL	LA	3	18.0317	17.484	18.624	17.987				6.15	59.3333	9.71667	4.11667	4.61667			18.45	56	62	60
COMPIEGNE	FRA	EUROPE	2011-08-19	2011	CHAPTMONDE-8ANS	160	3	5	FRA	8	EL	LA	3	18.081	17.264	18.749	18.23				4.72778	61.3333	3.53333	4.48333	6.16667			14.1833	62	62	60
COMPIEGNE	FRA	EUROPE	2010-08-22	2010	TROPHEESPONSORS	130	2	2	BEL	14	EL	LA	3	16.8253	16.959	16.623	16.894				4.22222	59.3333	3.01667	2.06667	7.58333			12.6667	54	64	60
COMPIEGNE	FRA	EUROPE	2011-05-28	2011	CEI*7ANS	100	1	2	FRA	7	EL	LA	3	18.4187	18.479	18.567	18.21				4.51667	62	2.11667	2.16667	9.26667			13.55	62	64	60
COMPIEGNE	FRA	EUROPE	2008-08-22	2008	CHAPTMONDE-7ANS	119	2	4	BEL	7	EL	LA	2	17.233	16.816	17.78					2.975	62.6667	3.11667	2.83333				5.95	64	64	60
COMPIEGNE	FRA	EUROPE	2008-08-24	2008	CEI***	140	3	1	FRA	10	EL	LA	2	16.6825	16.161	17.204					5.35833	62.6667	5.35	5.36667				10.7167	64	64	60
COMPIEGNE	FRA	EUROPE	2009-08-21	2009	CHAPTMONDE-7ANS	130	2	8	FRA	7	EL	LA	3	19.406	18.764	19.125	20.329				2.21667	59.6667	2.36667	2.25	2.03333			6.65	58	60	61
COMPIEGNE	FRA	EUROPE	2009-08-21	2009	CHAPTMONDE-7ANS	130	2	6	FRA	7	EL	LA	3	18.8487	18.214	18.366	19.966				4.07778	61.6667	2.43333	3.73333	6.06667			12.2333	62	62	61
COMPIEGNE	FRA	EUROPE	2011-08-21	2011	CEI**	125	2	1	BRA	7	EL	LA	3	15.0543	15.24	15.662	14.261				4.41667	60.6667	4	4.26667	4.98333			13.25	64	56	62
COMPIEGNE	FRA	EUROPE	2008-08-22	2008	CHAPTMONDE-7ANS	119	2	6	FRA	7	EL	LA	2	17.871	16.729	17.896					2.51667	60	2.46667	2.56667				5.03333	60	58	62
COMPIEGNE	FRA	EUROPE	2010-08-20	2010	CHAPTMONDE-7ANS	130	2	2	QAT	7	EL	LA	3	16.5603	17.066	16.587	16.028				10.2167	60.6667	7.95	5.9	16.8			30.65	62	58	62
COMPIEGNE	FRA	EUROPE	2010-08-22	2010	TROPHEESPONSORS	130	2	5	FRA	11	EL	LA	3	17.176	17.81	16.783	16.935				8.5	61.3333	6.96667	11.2333	7.3			25.5	64	58	62
COMPIEGNE	FRA	EUROPE	2010-08-20	2010	CHAPTMONDE-7ANS	130	2	4	BEL	7	EL	LA	3	18.9813	19.32	19.066	18.558				11.3222	60.6667	4.36667	10.0333	19.5667			33.9667	60	60	62
COMPIEGNE	FRA	EUROPE	2008-08-22	2008	CHAPTMONDE-7ANS	119	2	4	GBR	7	EL	LA	2	16.708	16.466	17.219					3.30833	60.6667	4.13333	2.48333				6.61667	60	60	62
COMPIEGNE	FRA	EUROPE	2010-08-20	2010	CHAPTMONDE-7ANS	130	2	3	FRA	7	EL	LA	3	17.0593	17.503	17.476	16.199				8.95556	62.3333	7.18333	8.55	11.1333			26.8667	63	62	62
COMPIEGNE	FRA	EUROPE	2009-08-21	2009	CHAPTMONDE-7ANS	130	2	4	FRA	7	EL	LA	3	19.2773	18.665	18.967	20.2				3.79444	63	2.96667	3.8	4.61667			11.3833	64	63	62
COMPIEGNE	FRA	EUROPE	2008-08-24	2008	CEI***	140	3	1	GBR	9	EL	LA	2	17.195	15.924	18.466					3.99167	60.6667	4.03333	3.95				7.98333	56	64	62
COMPIEGNE	FRA	EUROPE	2011-08-19	2011	CHAPTMONDE-7ANS	130	2	2	BEL	7	EL	LA	3	20.148	18.857	20.774	20.813				2.23333	62.3333	2.03333	1.61667	3.05			6.7	64	60	63
COMPIEGNE	FRA	EUROPE	2009-08-21	2009	CHAPTMONDE-7ANS	130	2	3	ESP	7	EL	LA	3	19.3377	18.306	18.588	21.119				2.24444	58	2	2.13333	2.6			6.73333	53	57	64
COMPIEGNE	FRA	EUROPE	2008-08-22	2008	CHAPTMONDE-7ANS	119	2	3	BRA	7	EL	LA	2	17.917	17.043	17.759					1.50833	61	1.56667	1.45				3.01667	60	59	64
COMPIEGNE	FRA	EUROPE	2010-08-22	2010	TROPHEESPONSORS	130	2	1	SUI	8	EL	LA	3	16.931	16.66	17.095	17.038				5.29444	58.6667	5.48333	4.48333	5.91667			15.8833	52	60	64
COMPIEGNE	FRA	EUROPE	2010-08-20	2010	CHAPTMONDE-7ANS	130	2	3	GER	7	EL	LA	3	19.27	19.177	18.728	19.905				2.93889	60	2.58333	2.93333	3.3			8.81667	56	60	64
COMPIEGNE	FRA	EUROPE	2010-08-22	2010	TROPHEESPONSORS	130	2	3	BEL	13	EL	LA	3	17.8143	17.001	17.869	18.573				3.63333	60	3.56667	3.01667	4.31667			10.9	56	60	64
COMPIEGNE	FRA	EUROPE	2008-08-24	2008	CEI***	140	3	3	QAT	8	EL	LA	2	17.079	15.871	18.287					3.375	60	3.56667	3.18333				6.75	56	60	64
COMPIEGNE	FRA	EUROPE	2011-08-19	2011	CHAPTMONDE-7ANS	130	2	1	BEL	7	EL	LA	3	19.1587	18.575	19.656	19.245				3.73333	60.6667	3.4	3.63333	4.16667			11.2	58	60	64
COMPIEGNE	FRA	EUROPE	2010-08-20	2010	CHAPTMONDE-7ANS	130	2	1	BEL	7	EL	LA	3	19.3137	19.482	20.035	18.424				7.08333	60.6667	3.48333	3.75	14.0167			21.25	58	60	64
COMPIEGNE	FRA	EUROPE	2010-08-20	2010	CHAPTMONDE-8ANS	160	3	1	ESP	8	EL	LA	3	16.595	16.927	17.65	15.208				8.38333	61.3333	4.55	4.43333	16.1667			25.15	60	60	64
COMPIEGNE	FRA	EUROPE	2011-08-21	2011	CEI**	125	2	1	GER	9	EL	LA	3	14.088	14.348	15.005	12.911				12.8111	61.3333	10.9167	10.75	16.7667			38.4333	60	60	64
COMPIEGNE	FRA	EUROPE	2011-05-28	2011	CEIOJY**	120	2	5	FRA	12	EL	LA	3	19.624	18.277	20.012	20.583				2.53333	62	2.48333	2.53333	2.58333			7.6	62	60	64
COMPIEGNE	FRA	EUROPE	2010-08-22	2010	TROPHEESPONSORS	130	2	3	FRA	10	EL	LA	3	18.5823	18.501	18.123	19.123				3.35556	62	2.51667	3.11667	4.43333			10.0667	62	60	64
COMPIEGNE	FRA	EUROPE	2011-08-19	2011	CHAPTMONDE-7ANS	130	2	1	SUE	7	EL	LA	3	18.8493	18.602	19.376	18.57				5.63889	62.6667	3.4	4.2	9.31667			16.9167	64	60	64
COMPIEGNE	FRA	EUROPE	2011-05-29	2011	CEI**	120	2	2	FRA	9	EL	LA	3	19.6267	18.257	19.948	20.675				5.07222	62.6667	5.83333	4.91667	4.46667			15.2167	62	62	64
COMPIEGNE	FRA	EUROPE	2009-08-21	2009	CHAPTMONDE-8ANS	160	3	6	FRA	8	EL	LA	3	17.1113	17.496	17.424	16.414				9.11667	62.3333	3.65	6.13333	17.5667			27.35	60	63	64
COMPIEGNE	FRA	EUROPE	2011-05-28	2011	CEIOJY**	120	2	2	BEL	10	EL	LA	3	17.935	17.88	18.649	17.276				3.35	58	2.85	2.55	4.65			10.05	46	64	64
COMPIEGNE	FRA	EUROPE	2011-08-21	2011	AMAELITE	125	2	1	FRA	8	EL	LA	3	14.1823	15.505	14.29	12.752				15.6222	62.6667	17.0167	15.4	14.45			46.8667	60	64	64
COMPIEGNE	FRA	EUROPE	2011-08-21	2011	CEI**	125	2	2	BEL	11	EL	LA	3	15.5373	16.317	15.99	14.305				12.8667	61.6667	14.2333	11.35	13.0167			38.6	56	64	65
COMPIEGNE	FRA	EUROPE	2011-08-21	2011	CEI**	125	2	3	BEL	10	EL	LA	3	15.33	16.54	16.358	13.092				14.3889	67	11.3667	13.2833	18.5167			43.1667	60	64	77
COMPIEGNE	FRA	EUROPE	2009-08-21	2009	CHAPTMONDE-7ANS	130	2	1	ITA	7	EL	LA	2	12.9035	17.987	7.82					6.925	47	3.86667	9.98333				13.85	52	42
COMPIEGNE	FRA	EUROPE	2011-05-28	2011	CEI*7ANS	100	1	2	FRA	7	EL	LA	2	18.5375	18.476	18.599					2.08333	53	2.11667	2.05				4.16667	60	46
COMPIEGNE	FRA	EUROPE	2011-08-19	2011	CHAPTMONDE-7ANS	130	2	1	NOR	7	EL	LA	2	19.957	19.073	20.841					2.64167	54	2.71667	2.56667				5.28333	60	48
COMPIEGNE	FRA	EUROPE	2011-05-28	2011	CEI*7ANS	100	1	1	FRA	8	EL	LA	2	18.344	18.503	18.185					2.925	54	1.98333	3.86667				5.85	60	48
COMPIEGNE	FRA	EUROPE	2009-08-21	2009	CHAPTMONDE-7ANS	130	2	1	POL	7	EL	LA	2	16.8285	17.568	16.089					8.45	51	7.63333	9.26667				16.9	52	50
COMPIEGNE	FRA	EUROPE	2008-08-22	2008	CHAPTMONDE-7ANS	119	2	3	ESP	7	EL	LA	1	12.868	16.282						5.48333	51	5.48333					5.48333	50	52
COMPIEGNE	FRA	EUROPE	2011-05-28	2011	CEI*7ANS	100	1	2	FRA	7	EL	LA	2	18.6605	18.344	18.977					2.4	55	2.51667	2.28333				4.8	58	52
COMPIEGNE	FRA	EUROPE	2011-05-28	2011	CEIOJY**	120	2	3	FRA	12	EL	LA	2	19.094	18.014	20.174					3.475	55	3.86667	3.08333				6.95	58	52
COMPIEGNE	FRA	EUROPE	2008-08-22	2008	CHAPTMONDE-8ANS	140	3	2	GBR	8	EL	LA	1	14.751	14.751						8.11667	56	8.11667					8.11667	60	52
COMPIEGNE	FRA	EUROPE	2008-08-24	2008	CEI***	140	3	1	ESP	13	EL	LA	1	15.815	15.815						8.56667	55	8.56667					8.56667	56	54
COMPIEGNE	FRA	EUROPE	2011-08-19	2011	CHAPTMONDE-7ANS	130	2	2	FRA	7	EL	LA	2	18.7795	18.71	18.849					4.65833	58	2.68333	6.63333				9.31667	60	56
COMPIEGNE	FRA	EUROPE	2011-08-19	2011	CHAPTMONDE-7ANS	130	2	1	BEL	7	EL	LA	2	18.9965	18.359	19.634					6.975	58	4.78333	9.16667				13.95	60	56
COMPIEGNE	FRA	EUROPE	2009-08-21	2009	CHAPTMONDE-7ANS	130	2	3	BEL	7	EL	LA	2	18.266	18.606	17.926					6.925	58	3.28333	10.5667				13.85	60	56
COMPIEGNE	FRA	EUROPE	2008-08-22	2008	CHAPTMONDE-7ANS	119	2	2	SVK	7	EL	LA	1	14.389	15.282						3.85	58	3.85					3.85	60	56
COMPIEGNE	FRA	EUROPE	2009-08-21	2009	CHAPTMONDE-8ANS	160	3	4	FRA	8	EL	LA	2	17.5995	17.671	17.528					3.15	60	2.36667	3.93333				6.3	64	56
COMPIEGNE	FRA	EUROPE	2008-08-24	2008	CEI***	140	3	2	FRA	8	EL	LA	1	15.609	15.609						4.28333	60	4.28333					4.28333	64	56
COMPIEGNE	FRA	EUROPE	2011-05-28	2011	CEIOJY**	120	2	2	FRA	10	EL	LA	2	19.2105	18.056	20.365					3.10833	61	3.8	2.41667				6.21667	64	58
COMPIEGNE	FRA	EUROPE	2008-08-24	2008	CEI***	140	3	4	FRA	9	EL	LA	1	15.996	15.996						3.53333	57.5	3.53333					3.53333	55	60
COMPIEGNE	FRA	EUROPE	2011-05-28	2011	CEI*7ANS	100	1	2	FRA	7	EL	LA	2	16.92	16.389	17.451					2.89167	58	2.75	3.03333				5.78333	56	60
COMPIEGNE	FRA	EUROPE	2011-05-28	2011	CEI*7ANS	100	1	3	FRA	7	EL	LA	2	17.2355	17.352	17.119					6.60833	60	5.5	7.71667				13.2167	60	60
COMPIEGNE	FRA	EUROPE	2011-05-28	2011	CEI*7ANS	100	1	2	FRA	7	EL	LA	2	17.7375	18.034	17.441					8.78333	60	5.93333	11.6333				17.5667	60	60
COMPIEGNE	FRA	EUROPE	2008-08-22	2008	CHAPTMONDE-8ANS	140	3	6	FRA	8	EL	LA	1	16.969	16.969						3	60	3					3	60	60
COMPIEGNE	FRA	EUROPE	2008-08-22	2008	CHAPTMONDE-7ANS	119	2	1	ESP	7	EL	LA	1	17.178	16.982						2.95	61	2.95					2.95	62	60
COMPIEGNE	FRA	EUROPE	2008-08-22	2008	CHAPTMONDE-8ANS	140	3	2	GBR	8	EL	LA	1	15.573	15.573						6.1	61	6.1					6.1	62	60
COMPIEGNE	FRA	EUROPE	2011-08-19	2011	CHAPTMONDE-8ANS	160	3	3	QAT	8	EL	LA	2	18.1095	17.748	18.471					3.95833	62	5.43333	2.48333				7.91667	64	60
COMPIEGNE	FRA	EUROPE	2011-08-19	2011	CHAPTMONDE-7ANS	130	2	1	NOR	7	EL	LA	2	18.8315	18.414	19.249					7.35	62	6.3	8.4				14.7	64	60
COMPIEGNE	FRA	EUROPE	2011-08-21	2011	CEI**	125	2	4	FRA	10	EL	LA	2	18.227	18.142	18.312					9.56667	62	6.53333	12.6				19.1333	64	60
COMPIEGNE	FRA	EUROPE	2011-05-29	2011	CEI**	120	2	1	SUI	9	EL	LA	2	19.2925	18.005	20.58					5.18333	55	7.41667	2.95				10.3667	48	62
COMPIEGNE	FRA	EUROPE	2011-08-21	2011	CEI**	125	2	3	ESP	10	EL	LA	2	20.5595	19.756	21.363					5.74167	58	7.06667	4.41667				11.4833	54	62
COMPIEGNE	FRA	EUROPE	2011-08-19	2011	CHAPTMONDE-7ANS	130	2	2	GBR	7	EL	LA	2	19.0145	18.338	19.691					4.28333	59	4.66667	3.9				8.56667	56	62
COMPIEGNE	FRA	EUROPE	2008-08-24	2008	CEI***	140	3	1	ESP	13	EL	LA	1	15.931	15.931						2.15	59	2.15					2.15	56	62
COMPIEGNE	FRA	EUROPE	2011-08-21	2011	CEI**	125	2	4	FRA	13	EL	LA	2	17.5915	17.688	17.495					5.10833	61	5.16667	5.05				10.2167	60	62
COMPIEGNE	FRA	EUROPE	2010-08-20	2010	CHAPTMONDE-7ANS	130	2	3	FRA	7	EL	LA	2	18.795	18.455	19.135					5.55833	61	5.65	5.46667				11.1167	60	62
COMPIEGNE	FRA	EUROPE	2011-05-28	2011	CEIOJY**	120	2	2	FRA	8	EL	LA	2	18.6865	17.745	19.628					6.325	61	5.41667	7.23333				12.65	60	62
COMPIEGNE	FRA	EUROPE	2011-05-28	2011	CEI*7ANS	100	1	2	FRA	7	EL	LA	2	16.275	16.382	16.168					10.2	61	10	10.4				20.4	60	62
COMPIEGNE	FRA	EUROPE	2011-08-21	2011	CEI**	125	2	2	BRN	8	EL	LA	2	19.6015	19.232	19.971					11.025	61	9.73333	12.3167				22.05	60	62
COMPIEGNE	FRA	EUROPE	2011-05-28	2011	CEIOJY**	120	2	2	BEL	11	EL	LA	2	18.184	17.969	18.399					2.775	59	2.33333	3.21667				5.55	54	64
COMPIEGNE	FRA	EUROPE	2011-05-28	2011	CEIOJY**	120	2	2	BEL	8	EL	LA	2	18.9025	17.899	19.906					3.28333	60	3.43333	3.13333				6.56667	56	64
COMPIEGNE	FRA	EUROPE	2010-08-20	2010	CHAPTMONDE-7ANS	130	2	1	QAT	7	EL	LA	2	18.358	18.754	17.962					9.15833	62	7.65	10.6667				18.3167	60	64
COMPIEGNE	FRA	EUROPE	2011-08-19	2011	CHAPTMONDE-7ANS	130	2	3	BRN	7	EL	LA	2	19.7265	18.87	20.583					2.23333	63	1.96667	2.5				4.46667	62	64
COMPIEGNE	FRA	EUROPE	2008-08-24	2008	CEI***	140	3	3	FRA	9	EL	LA	1	15.719	15.719						4.01667	64	4.01667					4.01667	64	64
COMPIEGNE	FRA	EUROPE	2011-05-29	2011	CEI**	120	2	5	FRA	11	EL	LA	1	18.947	18.947						1.66667	48	1.66667					1.66667	48
COMPIEGNE	FRA	EUROPE	2009-08-21	2009	CHAPTMONDE-7ANS	130	2	2	ESP	7	EL	LA	1	19.167	19.167						2.45	52	2.45					2.45	52
COMPIEGNE	FRA	EUROPE	2010-08-20	2010	CHAPTMONDE-7ANS	130	2	6	GER	7	EL	LA	1	19.785	19.785						3.96667	52	3.96667					3.96667	52
COMPIEGNE	FRA	EUROPE	2011-05-29	2011	CEI**	120	2	1	FRA	11	EL	LA	1	18.732	18.732						2.43333	54	2.43333					2.43333	54
COMPIEGNE	FRA	EUROPE	2009-08-21	2009	CHAPTMONDE-7ANS	130	2	3	FRA	7	EL	LA	1	17.75	17.75						6.68333	56	6.68333					6.68333	56
COMPIEGNE	FRA	EUROPE	2011-05-28	2011	CEIOJY**	120	2	1	FRA	10	EL	LA	1	18.042	18.042						3.86667	58	3.86667					3.86667	58
COMPIEGNE	FRA	EUROPE	2011-05-29	2011	CEI**	120	2	4	FRA	9	EL	LA	1	17.897	17.897						7.78333	58	7.78333					7.78333	58
COMPIEGNE	FRA	EUROPE	2011-05-29	2011	CEI**	120	2	2	FRA	8	EL	LA	2	17.5865	17.47	17.703					1.88333	60	1.8	1.96667				3.76667	60
COMPIEGNE	FRA	EUROPE	2011-05-29	2011	CEI**	120	2	2	QAT	11	EL	LA	2	21.073	22.045	20.101					6.36667	60	2.4	10.3333				12.7333	60
COMPIEGNE	FRA	EUROPE	2010-08-20	2010	CHAPTMONDE-8ANS	160	3	1	NED	8	EL	LA	1	17.01	17.01						4.05	60	4.05					4.05	60
COMPIEGNE	FRA	EUROPE	2009-08-21	2009	CHAPTMONDE-7ANS	130	2	2	FRA	7	EL	LA	1	18.801	18.801						2.45	61	2.45					2.45	61
COMPIEGNE	FRA	EUROPE	2011-05-29	2011	CEI**	120	2	1	FRA	7	EL	LA	2	18.443	17.979	18.907					4.43333	64	3.63333	5.23333				8.86667	64
COMPIEGNE	FRA	EUROPE	2010-08-20	2010	CHAPTMONDE-7ANS	130	2	1	QAT	7	EL	LA	1	17.729	17.729						4.55	64	4.55					4.55	64
COMPIEGNE	FRA	EUROPE	2008-08-22	2008	CHAPTMONDE-8ANS	140	3	7	BEL	8	EL	ME	4	14.9507	15.624	17.194	15.507	11.478			8.7125	59.6	9.88333	5.1	7.83333	12.0333		34.85	64	64	60	50	60
COMPIEGNE	FRA	EUROPE	2011-08-19	2011	CHAPTMONDE-8ANS	160	3	3	GER	8	EL	ME	5	18.7746	17.516	18.723	18.579	20.377	18.678		2.82333	59.2	1.83333	2.7	2.53333	3.16667	3.88333	14.1167	60	52	60	60	64
COMPIEGNE	FRA	EUROPE	2010-08-20	2010	CHAPTMONDE-8ANS	160	3	3	FRA	8	EL	ME	5	19.1318	17.28	17.526	17.986	17.541	25.326		3.52083	64.2	2.06667	3.65	4.16667	4.2		14.0833	62	64	62	60	73
COMPIEGNE	FRA	EUROPE	2011-08-21	2011	CEI**	125	2	3	QAT	12	EL	ME	5	20.31	20.225	20.975	19.293	19.843	21.214		5.76667	63.8	3.11667	4.05	4.11667	11.7833		23.0667	60	62	60	60	77
COMPIEGNE	FRA	EUROPE	2010-08-20	2010	CHAPTMONDE-8ANS	160	3	5	FRA	8	EL	ME	5	18.8516	17.101	17.867	18.03	17.37	23.89		2.77083	57	1.8	2.33333	2.91667	4.03333		11.0833	50	58	60	60
COMPIEGNE	FRA	EUROPE	2008-08-22	2008	CHAPTMONDE-8ANS	140	3	1	SWE	8	EL	ME	3	13.5803	14.69	14.15	11.901				14.2	61	8.2	7.03333	27.3667			42.6	61	60	63	60
COMPIEGNE	FRA	EUROPE	2008-08-24	2008	CEI***	140	3	4	ITA	13	EL	ME	3	16.836	15.682	16.589	18.237				5.46667	58.75	5.96667	5.68333	4.75			16.4	48	63	64	60
COMPIEGNE	FRA	EUROPE	2010-08-20	2010	CHAPTMONDE-7ANS	130	2	3	QAT	7	EL	ME	4	19.5435	18.183	19.913	21.219	18.859			2.57222	61.75	2.4	2.5	2.81667			7.71667	62	60	64	61
COMPIEGNE	FRA	EUROPE	2008-08-22	2008	CHAPTMONDE-8ANS	140	3	2	FRA	8	EL	ME	3	17.482	16.929	17.383	18.134				4.36111	61	2.93333	3.71667	6.43333			13.0833	62	64	56	62
COMPIEGNE	FRA	EUROPE	2011-08-21	2011	CEI**	125	2	2	FRA	9	EL	ME	4	15.6517	16.13	16.48	15.904	14.093			8.9125	61	5.78333	6.55	6.65	16.6667		35.65	58	60	62	64
COMPIEGNE	FRA	EUROPE	2011-08-21	2011	CEI**	125	2	3	QAT	9	EL	ME	4	17.9795	18.716	21.016	19.322	12.864			9.50417	63	4.8	4.51667	10.15	18.55		38.0167	64	60	64	64
COMPIEGNE	FRA	EUROPE	2011-08-21	2011	CEI**	125	2	1	NED	11	EL	ME	4	14.5307	14.629	14.765	14.57	14.159			6.39583	62	3.81667	5.16667	6.25	10.35		25.5833	58	62	64	64
COMPIEGNE	FRA	EUROPE	2011-08-21	2011	CEI**	125	2	2	FRA	9	EL	ME	4	13.7453	14.544	15.293	13.162	11.982			10.7958	63	8.51667	11.9667	11.7333	10.9667		43.1833	62	62	64	64
COMPIEGNE	FRA	EUROPE	2011-08-21	2011	CEI**	125	2	3	QAT	9	EL	ME	4	20.4035	20.3	20.778	19.487	21.049			5.37917	64.25	2.46667	4.16667	3.53333	11.35		21.5167	64	60	64	69
COMPIEGNE	FRA	EUROPE	2010-08-22	2010	TROPHEESPONSORS	130	2	3	FRA	13	EL	ME	4	20.0572	19.482	20.354	19.18	21.213			5.08889	64	2.38333	3.21667	9.66667			15.2667	60	64	60	72
COMPIEGNE	FRA	EUROPE	2011-08-19	2011	CHAPTMONDE-7ANS	130	2	1	ESP	7	EL	ME	4	20.5405	19.74	19.713	20.244	22.465			5.83333	65	3.78333	3.83333	9.88333			17.5	64	64	60	72
COMPIEGNE	FRA	EUROPE	2010-08-22	2010	TROPHEESPONSORS	130	2	3	UAE	8	EL	ME	4	21.1598	19.473	20.481	20.21	24.475			2.98889	65	2.45	2.63333	3.88333			8.96667	60	62	62	76
COMPIEGNE	FRA	EUROPE	2011-05-29	2011	CEI**	120	2	2	FRA	9	EL	ME	3	18.553	18.574	19.333	17.752				7.47778	56	3.91667	6.26667	12.25			22.4333	54	56	58
COMPIEGNE	FRA	EUROPE	2011-05-29	2011	CEI**	120	2	2	FRA	13	EL	ME	3	17.6123	18.359	19.544	14.934				9.11667	59.3333	5.2	5.4	16.75			27.35	58	60	60
COMPIEGNE	FRA	EUROPE	2010-08-22	2010	TROPHEESPONSORS	130	2	4	FRA	8	EL	ME	3	17.4153	18.102	17.345	16.799				7.75	60	4.96667	6.98333	11.3			23.25	60	60	60
COMPIEGNE	FRA	EUROPE	2010-08-20	2010	CHAPTMONDE-7ANS	130	2	1	GBR	7	EL	ME	3	15.8093	17.476	16.27	13.682				12.3389	60	6.71667	16.2833	14.0167			37.0167	60	60	60
COMPIEGNE	FRA	EUROPE	2011-08-21	2011	CEI**	125	2	1	GER	12	EL	ME	3	14.549	15.232	16.048	12.367				8.12778	60	2.56667	3.36667	18.45			24.3833	60	60	60
COMPIEGNE	FRA	EUROPE	2010-08-22	2010	TROPHEESPONSORS	130	2	1	FRA	8	EL	ME	3	17.4667	17.377	17.579	17.444				6.11111	61.3333	2.81667	6.46667	9.05			18.3333	64	60	60
COMPIEGNE	FRA	EUROPE	2010-08-22	2010	TROPHEESPONSORS	130	2	1	ESP	9	EL	ME	3	18.8897	18.67	19.224	18.775				3.32778	59	3.41667	2.5	4.06667			9.98333	60	56	61
COMPIEGNE	FRA	EUROPE	2010-08-20	2010	CHAPTMONDE-7ANS	130	2	1	POR	7	EL	ME	3	18.6947	17.917	19.789	18.378				7.21111	63.3333	4.08333	4.88333	12.6667			21.6333	64	64	62
COMPIEGNE	FRA	EUROPE	2010-08-20	2010	CHAPTMONDE-7ANS	130	2	4	FRA	7	EL	ME	3	18.5793	19.254	19.043	17.441				6.42778	57	1.26667	3.5	14.5167			19.2833	48	60	63
COMPIEGNE	FRA	EUROPE	2011-08-21	2011	CEI**	125	2	1	GER	7	EL	ME	3	15.8583	16.15	15.667	15.758				8.16667	56.6667	6.61667	11.4333	6.45			24.5	58	48	64
COMPIEGNE	FRA	EUROPE	2010-08-22	2010	TROPHEESPONSORS	130	2	3	UAE	12	EL	ME	3	19.791	19.364	19.637	20.372				6.11111	60.6667	2.85	7.36667	8.11667			18.3333	62	56	64
COMPIEGNE	FRA	EUROPE	2008-08-22	2008	CHAPTMONDE-7ANS	119	2	2	BEL	7	EL	ME	2	17.507	16.841	17.28					2.55833	59	2.81667	2.3				5.11667	53	60	64
COMPIEGNE	FRA	EUROPE	2010-08-22	2010	TROPHEESPONSORS	130	2	4	SUI	9	EL	ME	3	16.9807	18.094	16.954	15.894				6.39444	60.6667	6.96667	6.16667	6.05			19.1833	58	60	64
COMPIEGNE	FRA	EUROPE	2010-08-20	2010	CHAPTMONDE-7ANS	130	2	2	FRA	7	EL	ME	3	19.1113	18.982	18.925	19.427				3.82778	61.3333	2.5	3.61667	5.36667			11.4833	60	60	64
COMPIEGNE	FRA	EUROPE	2010-08-22	2010	TROPHEESPONSORS	130	2	1	ITA	8	EL	ME	3	15.6267	17.369	17.013	12.498				7.40556	61.3333	7.4	7.53333	7.28333			22.2167	60	60	64
COMPIEGNE	FRA	EUROPE	2011-08-21	2011	CEI**	125	2	2	BEL	7	EL	ME	3	14.6373	15.511	14.49	13.911				8.13333	62.6667	10.0833	6.96667	7.35			24.4	64	60	64
COMPIEGNE	FRA	EUROPE	2010-08-22	2010	TROPHEESPONSORS	130	2	4	FRA	10	EL	ME	3	17.4997	18.226	17.541	16.732				7.21667	62.6667	1.78333	5.03333	14.8333			21.65	64	60	64
COMPIEGNE	FRA	EUROPE	2010-08-22	2010	TROPHEESPONSORS	130	2	2	FRA	9	EL	ME	3	17.5633	18.712	17.07	16.908				8.85	60.6667	2.1	15.4667	8.98333			26.55	56	62	64
COMPIEGNE	FRA	EUROPE	2011-08-19	2011	CHAPTMONDE-7ANS	130	2	2	QAT	7	EL	ME	3	19.8503	19.642	22.39	17.519				10.3222	62.6667	6.98333	4.23333	19.75			30.9667	60	64	64
COMPIEGNE	FRA	EUROPE	2010-08-22	2010	TROPHEESPONSORS	130	2	2	FRA	7	EL	ME	3	14.9497	16.063	14.998	13.788				7.24444	64	3.48333	6.8	11.45			21.7333	64	64	64
COMPIEGNE	FRA	EUROPE	2011-05-29	2011	CEI**	120	2	2	FRA	10	EL	ME	3	18.1913	18.91	18.939	16.725				9.28889	58	1.93333	6.48333	19.45			27.8667	52	56	66
COMPIEGNE	FRA	EUROPE	2011-05-29	2011	CEI**	120	2	4	FRA	9	EL	ME	3	17.2063	17.859	17.903	15.857				10.3833	64.6667	5.86667	8.28333	17			31.15	64	62	68
COMPIEGNE	FRA	EUROPE	2011-08-21	2011	CEI**	125	2	1	AUT	12	EL	ME	3	15.9433	16.827	17.044	13.959				6.88889	64.6667	3.7	7.31667	9.65			20.6667	58	64	72
COMPIEGNE	FRA	EUROPE	2011-08-21	2011	CEI**	125	2	1	BRA	8	EL	ME	3	16.7167	17.655	17.947	14.548				9.99444	65.3333	3.65	5.7	20.6333			29.9833	60	64	72
COMPIEGNE	FRA	EUROPE	2011-08-21	2011	CEI**	125	2	1	ESP	11	EL	ME	3	17.4313	18.213	18.434	15.647				7.19444	63.3333	3.18333	3.4	15			21.5833	56	60	74
COMPIEGNE	FRA	EUROPE	2011-08-21	2011	CEI**	125	2	2	NED	8	EL	ME	3	15.0543	16.924	15.574	12.665				15.9111	65	8.45	19.2833	20			47.7333	60	60	75
COMPIEGNE	FRA	EUROPE	2010-08-20	2010	CHAPTMONDE-8ANS	160	3	2	FRA	8	EL	ME	3	15.9667	16.703	15.578	15.619				10.9833	65.3333	4.61667	8.68333	19.65			32.95	60	60	76
COMPIEGNE	FRA	EUROPE	2011-08-21	2011	CEI**	125	2	3	BEL	9	EL	ME	3	15.0087	16.016	15.103	13.907				13.4056	53	6.18333	16.3667	17.6667			40.2167	48	58
COMPIEGNE	FRA	EUROPE	2011-05-29	2011	CEI**	120	2	4	FRA	11	EL	ME	3	17.349	18.797	19.138	14.112				15.3444	62	2.21667	2.7	41.1167			46.0333	64	60
COMPIEGNE	FRA	EUROPE	2008-08-24	2008	CEI***	140	3	1	GER	13	EL	ME	1	13.853	13.853						5.23333	63	5.23333					5.23333	64	62
COMPIEGNE	FRA	EUROPE	2008-08-22	2008	CHAPTMONDE-7ANS	119	2	1	ESP	7	EL	ME	1	16.692	16.371						4.8	56.5	4.8					4.8	49	64
COMPIEGNE	FRA	EUROPE	2008-08-22	2008	CHAPTMONDE-7ANS	119	2	1	ARG	7	EL	ME	1	17.181	16.886						3.5	61	3.5					3.5	58	64
COMPIEGNE	FRA	EUROPE	2009-08-21	2009	CHAPTMONDE-8ANS	160	3	2	FRA	8	EL	ME	2	16.847	17.911	15.783					8.475	63	1.35	15.6				16.95	62	64
COMPIEGNE	FRA	EUROPE	2011-08-21	2011	CEI**	125	2	2	BRN	8	EL	ME	2	14.6355	16.813	12.458					12.2667	64	7.45	17.0833				24.5333	64	64
COMPIEGNE	FRA	EUROPE	2011-08-21	2011	CEI**	125	2	7	FRA	9	EL	ME	2	15.35	16.518	14.182					16.7167	65	9.48333	23.95				33.4333	60	70
COMPIEGNE	FRA	EUROPE	2009-05-31	2009	CEIO***	160	3	2	FRA	10	EL	RET	6	19.834	18.907	19.84	20.803	19.267	19.776	20.411	3.16667	62.8	2.75	2.88333	2.26667	3.65	4.28333	15.8333	62	64	60	64	64	64
COMPIEGNE	FRA	EUROPE	2009-05-31	2009	CEIO***	160	3	3	FRA	9	EL	RET	5	17.907	18.681	19.191	20.121	17.53	14.012		4.99333	57.6	1.65	3.23333	2.9	8.93333	8.25	24.9667	48	60	60	60	60
COMPIEGNE	FRA	EUROPE	2008-08-22	2008	CHAPTMONDE-8ANS	140	3	1	ESP	8	EL	RET	3	17.7767	17.061	17.626	18.643				2.21111	53	2.43333	1.85	2.35			6.63333	44	60	56	52
COMPIEGNE	FRA	EUROPE	2011-08-21	2011	CEI**	125	2	3	BEL	12	EL	RET	4	17.7945	17.292	17.376	18.214	18.296			7.37083	57.5	7.55	8.41667	5.33333	8.18333		29.4833	56	60	60	54
COMPIEGNE	FRA	EUROPE	2008-08-22	2008	CHAPTMONDE-8ANS	140	3	4	FRA	8	EL	RET	3	16.737	16.649	16.669	16.893				3.17222	58.5	2.85	2.6	4.06667			9.51667	60	52	64	58
COMPIEGNE	FRA	EUROPE	2011-08-21	2011	CEI**	125	2	5	FRA	10	EL	RET	4	15.5575	15.178	15.592	15.741	15.719			11.4125	60	19.3167	8.85	8.43333	9.05		45.65	64	54	64	58
COMPIEGNE	FRA	EUROPE	2009-08-21	2009	CHAPTMONDE-8ANS	160	3	4	FRA	8	EL	RET	4	16.3993	16.448	17.916	17.503	13.73			9.50833	61.5	10.2167	7.3	9.73333	10.7833		38.0333	62	62	64	58
COMPIEGNE	FRA	EUROPE	2011-08-21	2011	AMAELITE	125	2	4	FRA	9	EL	RET	4	15.2328	16.906	16.095	14.925	13.005			12.4583	60	6.76667	13.7833	9.61667	19.6667		49.8333	60	64	56	60
COMPIEGNE	FRA	EUROPE	2008-08-24	2008	CEI***	140	3	1	BEL	10	EL	RET	3	17.0473	16.171	17.385	17.586				6.67778	58.75	5.88333	6.51667	7.63333			20.0333	63	50	62	60
COMPIEGNE	FRA	EUROPE	2008-08-24	2008	CEI***	140	3	4	BEL	9	EL	RET	3	17.0787	16.335	17.418	17.483				4.91111	62	2.75	3.35	8.63333			14.7333	64	60	64	60
COMPIEGNE	FRA	EUROPE	2008-08-24	2008	CEI***	140	3	2	BEL	9	EL	RET	3	17.1177	16.007	17.798	17.548				6.94444	60.75	7.1	5.01667	8.71667			20.8333	64	60	55	64
COMPIEGNE	FRA	EUROPE	2008-08-24	2008	CEI***	140	3	6	FRA	8	EL	RET	3	17.2607	15.913	18.005	17.864				4.9	61.5	4.13333	4	6.56667			14.7	58	64	60	64
COMPIEGNE	FRA	EUROPE	2011-08-21	2011	CEI**	125	2	1	GBR	13	EL	RET	4	15.4947	15.755	16.664	15.459	14.101			9.16667	64	4.51667	8.45	11.0667	12.6333		36.6667		64	64	64
COMPIEGNE	FRA	EUROPE	2008-08-22	2008	CHAPTMONDE-7ANS	119	2	1	BRA	7	EL	RET	2	14.529	16.595	17.238					4.26667	58.3333	3.4	5.13333				8.53333	63	64	48
COMPIEGNE	FRA	EUROPE	2008-08-22	2008	CHAPTMONDE-7ANS	119	2	4	ESP	7	EL	RET	2	15.502	15.793	15.769					3.95	56	2.55	5.35				7.9	60	58	50
COMPIEGNE	FRA	EUROPE	2011-08-21	2011	CEI**	125	2	2	FRA	9	EL	RET	3	16.371	16.919	17.634	14.56				7.37222	58	3.11667	7.11667	11.8833			22.1167	58	64	52
COMPIEGNE	FRA	EUROPE	2008-08-22	2008	CHAPTMONDE-7ANS	119	2	7	FRA	7	EL	RET	2	16.72	16.518	16.915					5.725	54	3.96667	7.48333				11.45	54	52	56
COMPIEGNE	FRA	EUROPE	2011-05-28	2011	CEI*7ANS	100	1	1	FRA	8	EL	RET	3	14.2477	15.405	16.402	10.936				5.91111	54	6.35	5.05	6.33333			17.7333	50	56	56
COMPIEGNE	FRA	EUROPE	2011-08-21	2011	AMAELITE	125	2	2	FRA	14	EL	RET	3	14.53	16.476	16.447	10.667				8.83333	59.3333	9.68333	8.5	8.31667			26.5	60	62	56
COMPIEGNE	FRA	EUROPE	2008-08-24	2008	CEI***	140	3	1	FRA	10	EL	RET	2	14.6075	14.57	14.645					11.9417	61	12.8833	11				23.8833	63	63	57
COMPIEGNE	FRA	EUROPE	2008-08-22	2008	CHAPTMONDE-7ANS	119	2	1	BRN	7	EL	RET	2	15.331	16.69	17.676					4.46667	58.6667	4.56667	4.36667				8.93333	56	62	58
COMPIEGNE	FRA	EUROPE	2009-08-21	2009	CHAPTMONDE-8ANS	160	3	3	ESP	8	EL	RET	3	16.762	16.976	17.222	16.088				10.3444	58.6667	6.21667	7.43333	17.3833			31.0333	60	56	60
COMPIEGNE	FRA	EUROPE	2010-08-22	2010	TROPHEESPONSORS	130	2	4	FRA	11	EL	RET	3	17.508	18.419	17.111	16.994				10.4556	59.3333	5.41667	11.5	14.45			31.3667	60	58	60
COMPIEGNE	FRA	EUROPE	2011-05-29	2011	CEI**	120	2	5	UAE	9	EL	RET	3	18.3327	22.264	21.423	11.311				3.56667	57.3333	1.36667	2.05	7.28333			10.7	52	60	60
COMPIEGNE	FRA	EUROPE	2011-08-21	2011	CEI**	125	2	1	SUI	11	EL	RET	3	17.068	17.383	17.231	16.59				8.85	58	3.61667	9.43333	13.5			26.55	54	60	60
COMPIEGNE	FRA	EUROPE	2011-05-29	2011	CEI**	120	2	3	BEL	14	EL	RET	3	16.78	17.961	18.485	13.894				9.05	59.3333	7.73333	8.43333	10.9833			27.15	58	60	60
COMPIEGNE	FRA	EUROPE	2008-08-24	2008	CEI***	140	3	1	ESP	9	EL	RET	3	17.2077	15.962	17.473	18.188				7.05	60	7.51667	6.36667	7.26667			21.15	60	60	60
COMPIEGNE	FRA	EUROPE	2011-08-21	2011	CEI**	125	2	4	FRA	8	EL	RET	3	18.101	17.852	18.381	18.07				5.30556	60.6667	5.43333	5.78333	4.7			15.9167	62	60	60
COMPIEGNE	FRA	EUROPE	2010-08-22	2010	TROPHEESPONSORS	130	2	2	FRA	9	EL	RET	3	16.651	17.257	17.882	14.814				5.91111	60	1.2	2.26667	14.2667			17.7333	58	62	60
COMPIEGNE	FRA	EUROPE	2010-08-20	2010	CHAPTMONDE-7ANS	130	2	5	BRA	7	EL	RET	3	17.3517	18.43	19.024	14.601				6.85	61.3333	6.06667	8.46667	6.01667			20.55	60	64	60
COMPIEGNE	FRA	EUROPE	2011-08-21	2011	CEI**	125	2	1	FRA	7	EL	RET	3	17.276	17.473	17.812	16.543				6.06111	61.3333	3.08333	4.98333	10.1167			18.1833	60	64	60
COMPIEGNE	FRA	EUROPE	2011-08-21	2011	CEI**	125	2	2	SUI	9	EL	RET	3	15.6583	16.595	16.146	14.234				13.0944	62.6667	12.5667	13.5167	13.2			39.2833	64	64	60
COMPIEGNE	FRA	EUROPE	2008-08-22	2008	CHAPTMONDE-8ANS	140	3	3	FRA	8	EL	RET	2	17.244	16.941	17.547					3.09167	59.3333	3.18333	3				6.18333	56	60	62
COMPIEGNE	FRA	EUROPE	2010-08-20	2010	CHAPTMONDE-7ANS	130	2	3	FRA	7	EL	RET	3	17.8297	18.436	18.133	16.92				3.09444	60.6667	1.13333	1.43333	6.71667			9.28333	60	60	62
COMPIEGNE	FRA	EUROPE	2010-08-22	2010	TROPHEESPONSORS	130	2	4	ESP	6	EL	RET	3	18.0417	18.523	18.138	17.464				6.43333	60	2.5	2.86667	13.9333			19.3	56	60	64
COMPIEGNE	FRA	EUROPE	2011-08-21	2011	AMAELITE	125	2	4	FRA	12	EL	RET	2	14.609	16.58	12.638					13.6167	49	13.6167					13.6167	56	42
COMPIEGNE	FRA	EUROPE	2008-08-22	2008	CHAPTMONDE-7ANS	119	2	1	AUT	7	EL	RET	1	12.962	15.223						2.9	55.5	2.9					2.9	60	51
COMPIEGNE	FRA	EUROPE	2008-08-22	2008	CHAPTMONDE-8ANS	140	3	3	FRA	8	EL	RET	1	15.919	15.919						8.11667	59	8.11667					8.11667	60	58
COMPIEGNE	FRA	EUROPE	2011-08-21	2011	CEI**	125	2	6	FRA	10	EL	RET	2	16.974	16.976	16.972					8.49167	54	6.28333	10.7				16.9833	48	60
COMPIEGNE	FRA	EUROPE	2011-08-21	2011	AMAELITE	125	2	3	FRA	7	EL	RET	2	16.284	17.246	15.322					9.475	55	9.73333	9.21667				18.95	50	60
COMPIEGNE	FRA	EUROPE	2011-08-21	2011	AMAELITE	125	2	4	FRA	10	EL	RET	2	16.065	16.34	15.79					14.5333	62	15.5	13.5667				29.0667	64	60
COMPIEGNE	FRA	EUROPE	2011-08-21	2011	CEI**	125	2	4	FRA	12	EL	RET	2	16.714	17.357	16.071					11.2833	62	7.25	15.3167				22.5667	64	60
COMPIEGNE	FRA	EUROPE	2011-08-21	2011	CEI**	125	2	3	FRA	7	EL	RET	2	17.1475	17.394	16.901					7.16667	55	3.15	11.1833				14.3333	46	64
COMPIEGNE	FRA	EUROPE	2010-08-20	2010	CHAPTMONDE-7ANS	130	2	3	ESP	7	EL	RET	2	19.077	19.731	18.423					4.30833	62	3.66667	4.95				8.61667	60	64
COMPIEGNE	FRA	EUROPE	2011-08-21	2011	CEI**	125	2	1	ESP	11	EL	RET	2	19.731	19.649	19.813					9.35833	62	7.56667	11.15				18.7167	60	64
COMPIEGNE	FRA	EUROPE	2011-08-21	2011	CEI**	125	2	1	ESP	9	EL	RET	2	18.3795	18.202	18.557					3.075	64	3.26667	2.88333				6.15	64	64
COMPIEGNE	FRA	EUROPE	2011-05-29	2011	CEI**	120	2	2	FRA	9	EL	RET	1	17.633	17.633						9.91667	60	9.91667					9.91667	60
COMPIEGNE	FRA	EUROPE	2011-08-21	2011	AMAELITE	125	2	1	FRA	8	EL	RET	1	13.795	13.795						17.15	62	17.15					17.15	62
COMPIEGNE	FRA	EUROPE	2008-06-01	2008	CEIO***	160	3	1	QAT	11	Q			14.7088	16.264	18.588	16.375	17.065	10.046	9.915	7.02333	54.6	9.75	8.68333	6.16667	6.05	4.46667	35.1167	50	56	60	56	51	48
COMPIEGNE	FRA	EUROPE	2009-05-31	2009	CEIO***	160	3	5	FRA	13	Q			19.0243	18.226	18.822	20.278	19.578	19.978	17.264	2.52	58.8	1.63333	2	1.86667	2.23333	4.86667	12.6	58	56	60	60	60	48
COMPIEGNE	FRA	EUROPE	2009-05-31	2009	CEIO***	160	3	3	FRA	13	Q			15.7677	17.114	15.848	16.731	14.807	13.972	16.134	6.03667	59.6	2.15	6.46667	7.3	7.78333	6.48333	30.1833	60	60	58	62	58	50
COMPIEGNE	FRA	EUROPE	2009-05-31	2009	CEIO***	160	3	7	FRA	10	Q			17.5428	17.124	16.384	18.193	16.01	17.253	20.293	2.40333	61	2.06667	2.38333	2.43333	2.11667	3.01667	12.0167	59	60	62	64	60	50
COMPIEGNE	FRA	EUROPE	2009-05-31	2009	CEIO***	160	3	4	FRA	15	Q			20.2725	19.141	19.836	20.673	19.461	19.934	22.59	1.43333	56.8	1.23333	1.43333	1.28333	1.28333	1.93333	7.16667	52	58	60	58	56	52
COMPIEGNE	FRA	EUROPE	2008-06-01	2008	CEIO***	160	3	2	FRA	11	Q			18.0538	17.052	18.596	17.003	18.683	17.621	19.368	2.71	57	1.85	1.66667	3.18333	3.45	3.4	13.55	52	57	60	60	56	52
COMPIEGNE	FRA	EUROPE	2009-05-31	2009	CEIO***	160	3	3	SUI	12	Q			16.5087	15.841	16.833	17.289	15.556	15.511	18.022	2.04	61.2	1.95	2.05	1.9	1.78333	2.51667	10.2	64	58	62	64	58	52
COMPIEGNE	FRA	EUROPE	2009-05-31	2009	CEIO***	160	3	3	SUI	11	Q			17.0578	17.06	16.505	18.211	15.988	17.155	17.428	2.23667	60.8	2.5	1.91667	1.93333	1.78333	3.05	11.1833	64	56	64	60	60	52
COMPIEGNE	FRA	EUROPE	2009-05-31	2009	CEIO***	160	3	3	GER	9	Q			19.517	18.881	19.86	19.556	19.464	17.516	21.825	3.65	61.6	2.7	2.55	2.28333	4.33333	6.38333	18.25	64	60	62	62	60	52
COMPIEGNE	FRA	EUROPE	2009-05-31	2009	CEIO***	160	3	1	BRN	11	Q			19.586	18.463	19.153	20.193	18.869	18.81	22.028	3.91667	60.2	3.26667	4.11667	4.15	3.41667	4.63333	19.5833	56	60	60	62	63	52
COMPIEGNE	FRA	EUROPE	2009-05-31	2009	CEIO***	160	3	2	GER	17	Q			17.0207	16.515	16.705	17.442	16.34	17.082	18.04	4.23333	60.2	2.66667	3.45	4.05	5.36667	5.63333	21.1667	60	61	60	60	60	53
COMPIEGNE	FRA	EUROPE	2008-06-01	2008	CEIO***	160	3	3	BEL	9	Q			15.0023	15.802	16.05	15.997	14.653	12.534	14.978	3.08	56.4	2.11667	3	3.5	3.4	3.38333	15.4	52	60	58	56	56	54
COMPIEGNE	FRA	EUROPE	2008-06-01	2008	CEIO***	160	3	1	ESP	10	Q			15.8668	16.407	18.167	17.375	19.272	13.994	9.986	3.54333	57.6	2.06667	1.9	4.01667	4.25	5.48333	17.7167	60	48	62	58	60	54
COMPIEGNE	FRA	EUROPE	2008-06-01	2008	CEIO***	160	3	1	GER	14	Q			12.7297	13.175	13.672	12.691	13.922	12.004	10.914	4.49333	60.8	4.55	4.56667	5.61667	4.46667	3.26667	22.4667	62	62	62	58	60	54
COMPIEGNE	FRA	EUROPE	2008-06-01	2008	CEIO***	160	3	3	FRA	10	Q			19.0253	17.096	18.912	17.308	19.054	18.923	22.859	1.69667	57.2	1.7	1.55	1.43333	2.01667	1.78333	8.48333	52	60	52	62	60	54
COMPIEGNE	FRA	EUROPE	2008-06-01	2008	CEIO***	160	3	4	GER	9	Q			18.1145	16.892	18.74	17.051	19.76	17.403	18.841	3.06667	57.6	2.83333	2.13333	3.3	3.4	3.66667	15.3333	52	54	60	62	60	54
COMPIEGNE	FRA	EUROPE	2009-05-31	2009	CEIO***	160	3	3	BRN	11	Q			18.4913	18.061	18.728	19.016	17.91	18.018	19.215	4.67333	59.6	5.4	3.86667	4.15	5.11667	4.83333	23.3667	60	56	60	60	62	54
COMPIEGNE	FRA	EUROPE	2008-06-01	2008	CEIO***	160	3	4	SUI	10	Q			17.4612	16.212	18.455	17.39	19.559	16.774	16.377	5.04667	60.2	2.38333	2.8	4.96667	4.03333	11.05	25.2333	62	60	60	64	55	56
COMPIEGNE	FRA	EUROPE	2008-06-01	2008	CEIO***	160	3	3	FRA	9	Q			16.644	16.768	18.841	17.068	18.359	14.996	13.832	4.78	56	3.75	2.73333	3.6	4.9	8.91667	23.9	56	52	60	56	56	56
COMPIEGNE	FRA	EUROPE	2008-06-01	2008	CEIO***	160	3	1	ESP	9	Q			18.49	16.831	19.015	16.974	18.907	17.626	21.587	3.44667	58.4	3.43333	3.16667	2.45	4.06667	4.11667	17.2333	56	62	60	58	56	56
COMPIEGNE	FRA	EUROPE	2008-06-01	2008	CEIO***	160	3	3	BEL	11	Q			18.5877	17.098	18.74	17.111	19.121	18.44	21.016	2.93667	60.4	2.11667	2.23333	2.46667	3.8	4.06667	14.6833	64	60	62	60	56	56
COMPIEGNE	FRA	EUROPE	2009-05-31	2009	CEIO***	160	3	3	FRA	11	Q			19.5598	18.855	19.867	19.757	19.106	17.884	21.89	4.14667	62	2.25	2.55	3.93333	5.58333	6.41667	20.7333	60	64	64	64	58	56
COMPIEGNE	FRA	EUROPE	2009-05-31	2009	CEIO***	160	3	4	POR	11	Q			17.5275	18.269	18.68	18.018	16.194	16.401	17.603	3.18333	57.6	1.8	3.13333	3.01667	4.1	3.86667	15.9167	64	52	60	52	60	56
COMPIEGNE	FRA	EUROPE	2009-05-31	2009	CEIO***	160	3	2	FRA	14	Q			20.4385	18.895	19.86	20.809	19.235	19.594	24.238	3	61.2	2.61667	2.48333	2.1	3.36667	4.43333	15	62	64	64	56	60	56
COMPIEGNE	FRA	EUROPE	2008-06-01	2008	CEIO***	160	3	8	FRA	9	Q			16.8077	16.474	18.275	16.748	16.703	16.336	16.31	5.81333	57.2	3.85	4.3	5.41667	9.11667	6.38333	29.0667	54	58	56	58	60	56
COMPIEGNE	FRA	EUROPE	2008-06-01	2008	CEIO***	160	3	1	QAT	9	Q			15.0342	17.106	19.001	16.282	18.585	11.309	7.922	4.29333	60.8	2.85	2.75	1.68333	1.81667	12.3667	21.4667	62	64	60	58	60	56
COMPIEGNE	FRA	EUROPE	2009-05-31	2009	CEIO***	160	3	3	BEL	12	Q			18.3188	18.247	18.74	18.729	17.884	17.262	19.051	4.26333	59.8	1.96667	2.71667	4.03333	4.95	7.65	21.3167	57	62	58	62	60	56
COMPIEGNE	FRA	EUROPE	2008-06-01	2008	CEIO***	160	3	1	BEL	9	Q			18.428	17.549	18.159	17.539	18.922	18.039	20.36	4.09333	61.2	2.38333	3.6	2.28333	4.83333	7.36667	20.4667	64	60	58	64	60	56
COMPIEGNE	FRA	EUROPE	2009-05-31	2009	CEIO***	160	3	4	BEL	13	Q			17.4533	18.186	18.617	18.691	16.301	16.994	15.931	5.77	60.8	4.16667	3.71667	5.25	7.21667	8.5	28.85	56	64	60	62	62	56
COMPIEGNE	FRA	EUROPE	2008-06-01	2008	CEIO***	160	3	4	FRA	14	Q			18.238	17.497	18.618	17.123	19.23	18.838	18.122	1.68	58.6	1.61667	2.03333	1.58333	1.65	1.51667	8.4	60	56	54	59	64	56
COMPIEGNE	FRA	EUROPE	2009-05-31	2009	CEIO***	160	3	1	ESP	10	Q			18.5565	18.274	17.608	18.558	17.817	17.212	21.87	7.34667	60.8	6.23333	9.45	5.43333	8.46667	7.15	36.7333	60	57	60	63	64	56
COMPIEGNE	FRA	EUROPE	2008-06-01	2008	CEIO***	160	3	3	FRA	13	Q			16.8388	16.436	19.083	16.678	17.896	15.513	15.427	5.51333	58.4	4.15	4.06667	2.6	7.3	9.45	27.5667	60	54	62	56	60	57
COMPIEGNE	FRA	EUROPE	2008-06-01	2008	CEIO***	160	3	9	BRA	11	Q			16.6385	16.175	16.317	16.676	16.846	16.969	16.848	5.96667	58.8	5.91667	5.16667	6.3	6.18333	6.26667	29.8333	52	64	60	58	60	58
COMPIEGNE	FRA	EUROPE	2008-06-01	2008	CEIO***	160	3	3	FRA	12	Q			16.3043	16.626	18.061	16.093	16.1	15.83	15.116	7.19667	60	2.83333	6.71667	9.66667	8.26667	8.5	35.9833	56	62	62	58	62	58
COMPIEGNE	FRA	EUROPE	2008-06-01	2008	CEIO***	160	3	1	ESP	15	Q			15.1613	16.933	17.738	14.433	14.482	12.504	14.878	2.51333	56.8	1.81667	3.46667	2.7	2.11667	2.46667	12.5667	48	58	56	60	62	58
COMPIEGNE	FRA	EUROPE	2011-08-19	2011	CHAPTMONDE-8ANS	160	3	5	FRA	8	Q			18.1932	16.971	18.797	17.68	16.871	16.589	22.251	7.18667	60	3.65	5.01667	11.1833	7.16667	8.91667	35.9333	58	62	54	64	62	58
COMPIEGNE	FRA	EUROPE	2009-05-31	2009	CEIO***	160	3	3	SUI	10	Q			15.4317	15.603	14.158	16.568	14.943	14.84	16.478	5.98333	61	3.96667	7.33333	5.25	7.08333	6.28333	29.9167	62	56	63	60	64	58
COMPIEGNE	FRA	EUROPE	2008-06-01	2008	CEIO***	160	3	1	ESP	12	Q			19.5553	17.634	18.375	17.278	19.516	18.574	25.955	2.57	60.4	1.88333	2.26667	2.66667	3.31667	2.71667	12.85	64	58	60	64	56	59
COMPIEGNE	FRA	EUROPE	2009-05-31	2009	CEIO***	160	3	1	FRA	12	Q			20.1492	18.119	18.926	19.821	19.412	20.781	23.836	3.33667	57.6	2.23333	1.98333	3.26667	4.35	4.85	16.6833	50	60	56	60	62	59
COMPIEGNE	FRA	EUROPE	2008-06-01	2008	CEIO***	160	3	3	BEL	13	Q			15.4068	16.839	18.618	16.628	15.239	12.999	12.118	6.47	56.4	1.91667	3.78333	6.46667	11.6667	8.51667	32.35	58	58	58	48	60	60
COMPIEGNE	FRA	EUROPE	2008-06-01	2008	CEIO***	160	3	4	POR	7	Q			13.2738	14.839	14.267	12.948	12.696	11.557	13.336	7.97667	61	3.83333	9.98333	8.05	10.1667	7.85	39.8833	64	62	63	56	60	60
COMPIEGNE	FRA	EUROPE	2008-06-01	2008	CEIO***	160	3	1	GER	13	Q			12.7013	13.181	13.623	12.734	13.547	11.939	11.184	5.49333	58	4.46667	4.83333	5.35	6.56667	6.25	27.4667	56	54	60	60	60	60
COMPIEGNE	FRA	EUROPE	2011-08-19	2011	CHAPTMONDE-8ANS	160	3	5	BRN	8	Q			20.2963	17.128	19.144	18.682	20.377	18.86	27.587	2.43333	61	2.63333	2	2.08333	2.7	2.75	12.1667	62	63	60	60	60	60
COMPIEGNE	FRA	EUROPE	2011-08-19	2011	CHAPTMONDE-8ANS	160	3	2	OMA	8	Q			15.6507	16.471	16.642	15.584	15.991	14.437	14.779	5.49	59.6	3.88333	4.75	7.16667	6.11667	5.53333	27.45	54	64	60	60	60	60
COMPIEGNE	FRA	EUROPE	2009-05-31	2009	CEIO***	160	3	2	POR	8	Q			15.9322	15.26	16.141	16.415	14.763	15.253	17.761	5.39	60.4	5.55	4.13333	5.43333	5.65	6.18333	26.95	60	60	62	60	60	60
COMPIEGNE	FRA	EUROPE	2009-05-31	2009	CEIO***	160	3	3	FRA	11	Q			20.6095	18.921	19.914	20.738	19.494	19.754	24.836	2.34	59.8	1.91667	2.01667	2	1.81667	3.95	11.7	60	56	60	63	60	60
COMPIEGNE	FRA	EUROPE	2011-08-19	2011	CHAPTMONDE-8ANS	160	3	5	FRA	8	Q			19.198	16.904	18.763	18.743	19.658	19.429	21.691	4.88667	61.8	4.06667	5.63333	5.15	4.58333	5	24.4333	60	64	62	63	60	60
COMPIEGNE	FRA	EUROPE	2008-06-01	2008	CEIO***	160	3	6	FRA	10	Q			15.3502	16.231	18.797	16.75	17.06	12.251	11.012	7.35667	60	6.6	5.85	8.05	7.28333	9	36.7833	58	58	60	64	60	60
COMPIEGNE	FRA	EUROPE	2009-05-31	2009	CEIO***	160	3	3	FRA	9	Q			20.53	18.832	19.846	20.667	19.405	19.901	24.529	3.3	60.8	3.03333	3.16667	3	3.33333	3.96667	16.5	60	58	62	64	60	60
COMPIEGNE	FRA	EUROPE	2009-05-31	2009	CEIO***	160	3	4	FRA	13	Q			18.8223	18.692	19.409	19.645	18.742	18.218	18.228	2.68333	62	2.05	2	2.18333	2.76667	4.41667	13.4167	60	64	62	64	60	60
COMPIEGNE	FRA	EUROPE	2009-05-31	2009	CEIO***	160	3	6	FRA	9	Q			19.5895	18.681	19.065	20.821	19.669	18.324	20.977	4.23333	60.6	3.78333	3.73333	3.73333	4.78333	5.13333	21.1667	60	56	63	64	60	60
COMPIEGNE	FRA	EUROPE	2009-05-31	2009	CEIO***	160	3	8	FRA	10	Q			19.7678	18.803	19.268	18.175	18.702	18.957	24.702	6.69	60.8	2.93333	5.98333	7.86667	7.56667	9.1	33.45	58	64	58	62	62	60
COMPIEGNE	FRA	EUROPE	2011-08-19	2011	CHAPTMONDE-8ANS	160	3	2	ESP	8	Q			19.8657	17.197	19.082	18.659	20.36	18.918	24.978	2.28	61.5	2.15	1.86667	2.05	2.73333	2.6	11.4	60	60		64	62	60
COMPIEGNE	FRA	EUROPE	2011-08-19	2011	CHAPTMONDE-8ANS	160	3	4	FRA	8	Q			19.5133	17.102	18.48	18.548	19.852	19.779	23.319	4.58	62	2.78333	6.03333	3.83333	5.46667	4.78333	22.9	64	60	64	58	64	60
COMPIEGNE	FRA	EUROPE	2008-06-01	2008	CEIO***	160	3	1	QAT	11	Q			15.2808	17.358	18.757	17.063	19.121	12.439	6.947	6.74667	60	2.56667	2.33333	2.4	3	23.4333	33.7333	60	56	56	64	64	60
COMPIEGNE	FRA	EUROPE	2009-05-31	2009	CEIO***	160	3	5	FRA	11	Q			19.5718	18.812	19.867	20.408	18.995	17.907	21.442	3.79667	61.6	2.91667	2.83333	3.66667	4.51667	5.05	18.9833	60	60	60	64	64	60
COMPIEGNE	FRA	EUROPE	2011-08-19	2011	CHAPTMONDE-8ANS	160	3	3	FRA	8	Q			19.9058	17.302	18.953	18.691	20.574	18.894	25.021	1.89	62.4	1.48333	1.95	2	2.03333	1.98333	9.45	64	60	60	64	64	60
COMPIEGNE	FRA	EUROPE	2009-05-31	2009	CEIO***	160	3	1	ESP	12	Q			14.7725	16.239	15.874	15.473	14.577	14.403	12.069	4.63	60.8	2.45	4.31667	4.11667	5.68333	6.58333	23.15	61	58	64	61	60	61
COMPIEGNE	FRA	EUROPE	2009-05-31	2009	CEIO***	160	3	2	SUI	13	Q			15.3308	15.67	14.649	16.179	15.046	14.789	15.652	2.60333	59.6	3.41667	2.18333	2.26667	2.83333	2.31667	13.0167	62	60	60	56	60	62
COMPIEGNE	FRA	EUROPE	2009-05-31	2009	CEIO***	160	3	1	ITA	11	Q			17.4155	18.129	18.858	19.206	16.217	14.412	17.671	5.23	60.75	2.2	3.06667	2.46667	10.55	7.86667	26.15	58	61	64		60	62
COMPIEGNE	FRA	EUROPE	2008-06-01	2008	CEIO***	160	3	1	FRA	10	Q			17.4455	17.159	18.881	16.808	18.737	17.203	15.885	3.48333	62	1.76667	1.71667	4.3	4.15	5.48333	17.4167	60	62	62	62	64	63
COMPIEGNE	FRA	EUROPE	2011-08-19	2011	CHAPTMONDE-8ANS	160	3	6	FRA	8	Q			16.5988	16.611	17.008	16.766	16.942	16.045	16.221	4.12667	60.4	3.1	2.56667	6.08333	3.56667	5.31667	20.6333	60	60	60	62	60	64
COMPIEGNE	FRA	EUROPE	2009-05-31	2009	CEIO***	160	3	6	FRA	12	Q			18.3682	18.608	19.134	19.88	18.708	17.233	16.646	5.99667	58.8	3.33333	3.78333	6.58333	6.71667	9.56667	29.9833	64	60	50	58	62	64
COMPIEGNE	FRA	EUROPE	2009-05-31	2009	CEIO***	160	3	2	ITA	10	Q			17.3913	18.114	18.599	19.242	16.962	13.849	17.582	8.51333	61.2	2.7	4.61667	6.85	10.5833	17.8167	42.5667	58	64	62	60	62	64
COMPIEGNE	FRA	EUROPE	2009-05-31	2009	CEIO***	160	3	1	BRN	11	Q			19.8357	18.872	19.739	20.522	19.346	19.552	20.983	4.1	60.8	2.63333	3.56667	3.76667	4.43333	6.1	20.5	56	60	62	64	62	64
COMPIEGNE	FRA	EUROPE	2011-08-19	2011	CHAPTMONDE-8ANS	160	3	5	FRA	9	Q			16.3237	16.703	18.039	18.427	17.508	15.422	11.843	3.79	61.2	2.25	1.96667	2.53333	4.75	7.45	18.95	52	64	64	64	62	64
COMPIEGNE	FRA	EUROPE	2009-05-31	2009	CEIO***	160	3	4	FRA	9	Q			18.3465	17.527	19.22	19.282	17.595	17.098	19.357	8.37	60.4	10.15	7.25	7.21667	6.95	10.2833	41.85	60	56	58	64	64	64
COMPIEGNE	FRA	EUROPE	2009-05-31	2009	CEIO***	160	3	9	FRA	12	Q			17.8145	18.616	19.296	20.499	19.498	14.36	14.618	7.89667	62.2	4.05	3.08333	3.81667	5.68333	22.85	39.4833	59	62	62	64	64	64
COMPIEGNE	FRA	EUROPE	2011-08-19	2011	CHAPTMONDE-8ANS	160	3	2	FRA	8	Q			16.7487	17.011	18.427	18.315	17.307	16.13	13.302	6.67333	63.4	6.4	7.5	5.2	7.95	6.31667	33.3667	63	62	64	64	64	64
COMPIEGNE	FRA	EUROPE	2011-08-21	2011	CEI**	125	2	4	UAE	9	Q			18.639	20.513	20.493	18.964	15.062	17.801		5.27083	55.6	3.43333	4.71667	5.93333	7		21.0833	44	64	60	64	46
COMPIEGNE	FRA	EUROPE	2011-05-28	2011	CEIOJY**	120	2	3	BEL	9	Q			19.785	18.065	20.399	20.09	20.199	21.355		2.32083	52.8	2.48333	2.11667	2.13333	2.55		9.28333	50	54	60	50	50
COMPIEGNE	FRA	EUROPE	2008-08-24	2008	CEI***	140	3	6	FRA	9	Q			17.9346	15.96	17.39	18.35	16.912	21.061		6.63333	55.4	6.71667	5.55	5.93333	8.33333		26.5333	60	49	58	60	50
COMPIEGNE	FRA	EUROPE	2008-08-24	2008	CEI***	140	3	2	FRA	10	Q			14.5628	15.791	17.41	18.179	11.98	9.454		12.5167	56.4	4.13333	7.38333	6.85	31.7		50.0667	52	58	60	60	52
COMPIEGNE	FRA	EUROPE	2008-08-22	2008	CHAPTMONDE-8ANS	140	3	1	ESP	8	Q			15.5452	16.354	16.683	16.53	13.316	14.843		8.10833	58.4	7.15	4.58333	8.61667	12.0833		32.4333	56	64	60	60	52
COMPIEGNE	FRA	EUROPE	2008-08-24	2008	CEI***	140	3	2	FRA	14	Q			18.169	15.689	16.79	18.041	17.671	22.654		4.44167	57.2	5.93333	4.18333	4.05	3.6		17.7667	48	64	62	60	52
COMPIEGNE	FRA	EUROPE	2011-05-28	2011	CEIOJY**	120	2	4	FRA	8	Q			18.312	17.869	20.066	19.569	17.087	16.756		5.83333	58.6	4.86667	4.63333	6.61667	7.21667		23.3333	56	62	63	60	52
COMPIEGNE	FRA	EUROPE	2009-08-21	2009	CHAPTMONDE-8ANS	160	3	2	SWE	8	Q			16.831	16.867	18.07	19.111	17.245	12.862		5.37083	59.8	7.48333	2.65	3.48333	7.86667		21.4833	60	64	63	60	52
COMPIEGNE	FRA	EUROPE	2011-05-28	2011	CEIOJY**	120	2	3	FRA	10	Q			17.878	17.315	18.765	17.625	16.334	19.579		7.34583	58.8	7.15	6.38333	5.9	9.95		29.3833	60	58	64	60	52
COMPIEGNE	FRA	EUROPE	2011-08-21	2011	CEI**	125	2	1	FRA	9	Q			19.285	20.175	21.016	18.537	21.091	15.83		5.2125	57.6	5	3.38333	8.35	4.11667		20.85	58	64	50	64	52
COMPIEGNE	FRA	EUROPE	2011-08-21	2011	CEI**	125	2	2	BEL	12	Q			16.064	16.971	17.035	15.099	14.137	17.006		4.7375	58.4	2.78333	6.33333	4.85	4.98333		18.95	58	64	54	64	52
COMPIEGNE	FRA	EUROPE	2011-08-21	2011	CEI**	125	2	3	FRA	10	Q			16.245	17.105	16.727	15.672	15.636	15.71		9.6375	54.8	8.83333	11	8.55	10.1667		38.55	60	34	64	64	52
COMPIEGNE	FRA	EUROPE	2008-08-24	2008	CEI***	140	3	4	FRA	11	Q			19.3306	16.371	17.835	18.74	17.458	26.249		3.22083	58.8	4.2	1.76667	2.21667	4.7		12.8833	62	52	64	64	52
COMPIEGNE	FRA	EUROPE	2011-08-21	2011	CEI**	125	2	1	QAT	12	Q			17.876	17.825	19.502	19.284	16.166	16.401		7.75833	60	6.13333	9.06667	5.45	10.3833		31.0333	56	64	64	64	52
COMPIEGNE	FRA	EUROPE	2008-08-24	2008	CEI***	140	3	1	QAT	8	Q			14.6292	15.996	18.337	17.698	11.938	9.177		3.00833	56	2.26667	2.25	3.3	4.21667		12.0333	52	60	60		52
COMPIEGNE	FRA	EUROPE	2008-08-24	2008	CEI***	140	3	3	FRA	8	Q			16.1336	15.831	16.938	17.052	14.425	16.422		3.925	57.2	3.48333	3	5.45	3.76667		15.7	56	64	56	56	54
COMPIEGNE	FRA	EUROPE	2009-08-21	2009	CHAPTMONDE-8ANS	160	3	1	NED	8	Q			14.572	15.552	14.989	14.736	13.884	13.699		5.95417	56	3.41667	6.66667	5.83333	7.9		23.8167	56	54	58	58	54
COMPIEGNE	FRA	EUROPE	2009-05-31	2009	CEIO***	160	3	1	GER	9	Q			17.0502	15.8	17.025	18.094	16.768	16.922	17.692	3.97667	56.8	3.86667	4.51667	3.88333	3.33333	4.28333	19.8833	62	52	56	60	54
COMPIEGNE	FRA	EUROPE	2008-08-24	2008	CEI***	140	3	3	ESP	10	Q			16.6384	16.617	17.798	17.324	16.091	15.362		4.61667	58.4	2.13333	2.5	6.61667	7.21667		18.4667	58	62	58	60	54
COMPIEGNE	FRA	EUROPE	2009-08-21	2009	CHAPTMONDE-8ANS	160	3	3	ESP	8	Q			15.0176	15.662	15.399	15.265	14.337	14.425		3.6	55.2	2.56667	3.61667	4.15	4.06667		14.4	52	50	60	60	54
COMPIEGNE	FRA	EUROPE	2008-08-24	2008	CEI***	140	3	3	FRA	12	Q			18.8436	16.191	17.835	18.036	17.315	24.841		2.76667	58.4	2.08333	1.68333	4.98333	2.31667		11.0667	64	58	52	64	54
COMPIEGNE	FRA	EUROPE	2011-08-21	2011	CEI**	125	2	2	FRA	7	Q			16.971	17.284	17.977	16.602	15.435	17.394		6.80417	59.6	4.28333	5.35	10.2	7.38333		27.2167	60	62	58	64	54
COMPIEGNE	FRA	EUROPE	2009-08-21	2009	CHAPTMONDE-8ANS	160	3	7	FRA	8	Q			17.6398	17.691	17.916	19.089	17.384	16.119		2.20417	59.2	2.26667	1.66667	1.98333	2.9		8.81667	60	58	60	64	54
COMPIEGNE	FRA	EUROPE	2011-08-21	2011	CEI**	125	2	3	FRA	10	Q			16.696	17.019	17.878	16.391	15.221	16.735		5.27083	61.6	2.48333	5.45	5.7	7.45		21.0833	64	64	62	64	54
COMPIEGNE	FRA	EUROPE	2008-08-24	2008	CEI***	140	3	3	FRA	14	Q			17.8422	15.987	17.261	18.925	16.5	20.538		2.11667	58.4	2.4	1.68333	2.08333	2.3		8.46667	58	57	60	62	55
COMPIEGNE	FRA	EUROPE	2009-08-21	2009	CHAPTMONDE-8ANS	160	3	3	BRA	8	Q			18.8794	17.608	17.855	18.584	18.063	22.287		2.65	57.2	2.88333	2.11667	2.61667	2.98333		10.6	60	60	58	52	56
COMPIEGNE	FRA	EUROPE	2008-08-22	2008	CHAPTMONDE-8ANS	140	3	3	ESP	8	Q			16.2824	16.977	17.231	15.669	14.126	17.409		4.27083	57.4	2.91667	4.9	4.53333	4.73333		17.0833	58	60	60	53	56
COMPIEGNE	FRA	EUROPE	2008-08-22	2008	CHAPTMONDE-8ANS	140	3	5	FRA	8	Q			19.2652	17.007	17.565	18.705	18.687	24.362		3.27083	59.4	2.48333	2.58333	2.66667	5.35		13.0833	64	60	62	55	56
COMPIEGNE	FRA	EUROPE	2008-08-22	2008	CHAPTMONDE-8ANS	140	3	1	FRA	8	Q			16.9958	16.449	16.879	18.341	14.919	18.391		4.92917	60	6.55	2.55	4.88333	5.73333		19.7167	60	64	64	56	56
COMPIEGNE	FRA	EUROPE	2008-08-22	2008	CHAPTMONDE-8ANS	140	3	3	FRA	8	Q			19.273	16.801	17.769	18.548	18.979	24.268		3.475	57.2	2.33333	2.66667	3.66667	5.23333		13.9	54	60	58	58	56
COMPIEGNE	FRA	EUROPE	2011-08-21	2011	AMAELITE	125	2	2	FRA	7	Q			16.17	15.409	16.644	15.551	15.262	19.017		7.2375	58.8	5.2	6.45	7.66667	9.63333		28.95	60	60	60	58	56
COMPIEGNE	FRA	EUROPE	2008-08-24	2008	CEI***	140	3	4	FRA	12	Q			16.6194	15.948	16.804	17.158	15.381	17.806		5.03333	61.2	2.66667	5.15	5.63333	6.68333		20.1333	64	64	64	58	56
COMPIEGNE	FRA	EUROPE	2011-08-21	2011	AMAELITE	125	2	2	FRA	8	Q			16.354	15.385	16.366	15.292	15.448	21.639		11.2	58.8	8.13333	13.3333	11.1	12.2333		44.8	62	60	56	60	56
COMPIEGNE	FRA	EUROPE	2011-08-21	2011	CEI**	125	2	3	FRA	9	Q			16.171	15.996	16.672	15.203	15.629	17.779		3.65417	57.2	2.28333	3.76667	3.55	5.01667		14.6167	58	54	58	60	56
COMPIEGNE	FRA	EUROPE	2009-05-31	2009	CEIO***	160	3	2	ITA	11	Q			16.9913	17.55	18.011	19.441	16.484	12.88	17.582	4.69667	57	2.28333	7.53333	4.6	4.41667	4.65	23.4833	60	50	59	60	56
COMPIEGNE	FRA	EUROPE	2009-08-21	2009	CHAPTMONDE-8ANS	160	3	3	NED	8	Q			14.5882	15.579	14.85	14.958	13.798	13.756		5.9	57.6	3.08333	7.71667	4.98333	7.81667		23.6	60	52	60	60	56
COMPIEGNE	FRA	EUROPE	2009-08-21	2009	CHAPTMONDE-8ANS	160	3	3	FRA	8	Q			19.2586	17.806	17.853	18.99	17.58	24.064		1.9125	58	1.61667	1.55	2.25	2.23333		7.65	58	56	60	60	56
COMPIEGNE	FRA	EUROPE	2008-08-24	2008	CEI***	140	3	2	FRA	14	Q			18.7552	16.439	17.557	18.073	17.473	24.234		4.79583	59.6	3.36667	5.2	6.18333	4.43333		19.1833	62	60	60	60	56
COMPIEGNE	FRA	EUROPE	2008-08-24	2008	CEI***	140	3	1	ESP	9	Q			17.1578	16.668	17.754	17.777	17.447	16.143		4.5	60.8	2.48333	3.06667	5.31667	7.13333		18	64	64	60	60	56
COMPIEGNE	FRA	EUROPE	2011-08-21	2011	CEI**	125	2	6	BRN	8	Q			20.613	19.057	20.823	21.437	21.575	21.121		4.9375	59.6	2.93333	3.63333	3.91667	9.26667		19.75	64	56	62	60	56
COMPIEGNE	FRA	EUROPE	2011-05-28	2011	CEIOJY**	120	2	1	FRA	9	Q			20.751	18.403	20.074	20.441	21.974	26.446		2.07917	60	1.63333	1.55	1.9	3.23333		8.31667	62	60	62	60	56
COMPIEGNE	FRA	EUROPE	2011-08-21	2011	CEI**	125	2	3	QAT	8	Q			19.733	18.234	19.033	19.487	19.444	25.004		4.32917	60.4	3.73333	4.45	4.36667	4.76667		17.3167	64	60	62	60	56
COMPIEGNE	FRA	EUROPE	2009-08-21	2009	CHAPTMONDE-8ANS	160	3	6	FRA	8	Q			17.8472	17.484	17.599	18.799	17.754	17.6		4.52083	59.8	2.91667	4.68333	4.01667	6.46667		18.0833	60	60	63	60	56
COMPIEGNE	FRA	EUROPE	2011-08-21	2011	CEI**	125	2	1	BRN	9	Q			18.914	20.473	20.485	19.946	17.782	15.462		8.41667	60.4	3.66667	4.91667	4.38333	20.7		33.6667	62	60	64	60	56
COMPIEGNE	FRA	EUROPE	2011-08-21	2011	CEI**	125	2	5	FRA	8	Q			18.681	17.989	18.206	18.128	17.735	23.008		4.90417	60.8	4.55	4.96667	4.48333	5.61667		19.6167	64	60	64	60	56
COMPIEGNE	FRA	EUROPE	2011-08-21	2011	CEI**	125	2	5	QAT	10	Q			17.877	18.059	19.191	17.899	16.287	17.692		9.38333	57.2	8.21667	4.71667	11.3	13.3		37.5333	56	64	48	62	56
COMPIEGNE	FRA	EUROPE	2011-05-28	2011	CEIOJY**	120	2	3	FRA	8	Q			18.271	17.936	20.369	19.419	16.995	16.4		4.72917	59.2	4.45	2.73333	5.35	6.38333		18.9167	56	60	62	62	56
COMPIEGNE	FRA	EUROPE	2011-08-21	2011	CEI**	125	2	2	FRA	8	Q			19.834	18.701	19.772	18.72	18.845	25.66		3.77917	61.2	3.23333	3.25	4.63333	4		15.1167	64	60	64	62	56
COMPIEGNE	FRA	EUROPE	2008-08-24	2008	CEI***	140	3	3	FRA	9	Q			17.857	15.937	17.733	18.2	16.944	20.471		5.2	59.4	3.96667	4.26667	6	6.56667		20.8	58	60	60	63	56
COMPIEGNE	FRA	EUROPE	2008-08-24	2008	CEI***	140	3	2	FRA	12	Q			16.5762	15.704	16.381	16.553	15.53	18.713		5.5875	59.8	5.71667	5.23333	5.83333	5.56667		22.35	57	63	60	63	56
COMPIEGNE	FRA	EUROPE	2008-08-24	2008	CEI***	140	3	2	QAT	9	Q			14.4062	15.971	18.351	17.551	11.766	8.392		3.72917	60.6	2.46667	2.35	4.06667	6.03333		14.9167	58	62	64	63	56
COMPIEGNE	FRA	EUROPE	2008-08-24	2008	CEI***	140	3	3	BEL	9	Q			18.0138	16.247	17.575	18.696	18.165	19.386		3.275	59.2	3.43333	2.95	3.65	3.06667		13.1	64	52	60	64	56
COMPIEGNE	FRA	EUROPE	2011-05-28	2011	CEIOJY**	120	2	3	FRA	9	Q			19.838	18.429	19.39	20.947	21.974	19.897		3.94167	62.4	2.08333	4.8	3.08333	5.8		15.7667	64	68	60	64	56
COMPIEGNE	FRA	EUROPE	2008-08-22	2008	CHAPTMONDE-8ANS	140	3	1	FRA	8	Q			19.068	16.964	17.634	18.025	19.764	22.953		4.375	59.8	3.06667	2.61667	6.53333	5.28333		17.5	58	60	61	64	56
COMPIEGNE	FRA	EUROPE	2011-08-21	2011	CEI**	125	2	3	FRA	8	Q			18.54	18.242	18.728	19.037	17.171	19.749		7.2	59.6	5.8	10.0333	5.06667	7.9		28.8	56	60	62	64	56
COMPIEGNE	FRA	EUROPE	2009-08-21	2009	CHAPTMONDE-8ANS	160	3	5	FRA	8	Q			18.2914	17.664	17.79	18.754	17.485	19.764		3.89167	61.6	2.5	2.76667	4.88333	5.41667		15.5667	64	61	63	64	56
COMPIEGNE	FRA	EUROPE	2011-08-21	2011	CEI**	125	2	2	NED	14	Q			15.074	14.66	13.992	15.805	14.18	17.862		5.64167	58	3.55	10.95		8.06667		22.5667	62	44	64	64	56
COMPIEGNE	FRA	EUROPE	2008-08-22	2008	CHAPTMONDE-8ANS	140	3	3	FRA	8	Q			19.176	17.133	17.578	18.489	19.247	23.433		2.12083	60.4	1.63333	1.56667	1.86667	3.41667		8.48333	58	60	64	64	56
COMPIEGNE	FRA	EUROPE	2011-08-21	2011	CEI**	125	2	1	BEL	10	Q			17.617	17.204	18.124	17.66	17.063	18.172		6.33333	61.2	4.78333	4.48333	4.68333	11.3833		25.3333	60	62	64	64	56
COMPIEGNE	FRA	EUROPE	2011-08-21	2011	CEI**	125	2	2	BRN	7	Q			17.725	18.904	19.168	18.077	15.342	16.615		9.68333	61.6	3.76667	11.15	8.93333	14.8833		38.7333	62	62	64	64	56
COMPIEGNE	FRA	EUROPE	2011-08-21	2011	CEI**	125	2	2	FRA	7	Q			18.542	17.553	18.409	18.771	18.138	20.763		2.80417	61.5	2.21667	2.98333	3.05	2.96667		11.2167		62	64	64	56
COMPIEGNE	FRA	EUROPE	2008-08-24	2008	CEI***	140	3	2	FRA	9	Q			17.7814	16.063	17.746	18.426	16.32	20.352		4.87083	58.8	6.03333	3.15	4.78333	5.51667		19.4833	57	60	60	60	57
COMPIEGNE	FRA	EUROPE	2008-08-24	2008	CEI***	140	3	4	FRA	8	Q			17.8106	15.955	18.116	18.872	17.666	18.444		3.2125	57.4	2.65	3	3.01667	4.18333		12.85	46	57	64	63	57
COMPIEGNE	FRA	EUROPE	2008-08-24	2008	CEI***	140	3	5	FRA	9	Q			16.071	15.884	17.55	17.691	15.726	13.504		7.47917	59.8	7.4	5.9	8.23333	8.38333		29.9167	58	60	60	64	57
COMPIEGNE	FRA	EUROPE	2011-08-21	2011	CEI**	125	2	3	ITA	10	Q			14.628	14.69	15.216	14.606	13.358	15.237		11.9333	58.4	12.6167	13.3	10.2667	11.55		47.7333	60	60	58	56	58
COMPIEGNE	FRA	EUROPE	2008-08-24	2008	CEI***	140	3	7	FRA	9	Q			15.6808	15.996	16.855	16.37	14.675	14.508		5.66667	53.2	4.08333	5.13333	8.7	4.75		22.6667	36	52	64	56	58
COMPIEGNE	FRA	EUROPE	2011-05-28	2011	CEIOJY**	120	2	5	FRA	8	Q			19.275	17.373	21.2	20.339	21.429	17.557		5.525	59.6	7.98333	3.4	4.15	6.56667		22.1	60	60	60	60	58
COMPIEGNE	FRA	EUROPE	2008-08-22	2008	CHAPTMONDE-8ANS	140	3	1	FRA	8	Q			19.0258	16.911	17.509	18.154	18.396	24.159		4.59167	60.4	3.11667	3.05	6.05	6.15		18.3667	62	62	60	60	58
COMPIEGNE	FRA	EUROPE	2008-08-24	2008	CEI***	140	3	1	FRA	9	Q			16.6322	15.756	16.541	17.205	15.696	17.963		4.61667	59.6	3.76667	3.66667	5.95	5.08333		18.4667	56	64	60	60	58
COMPIEGNE	FRA	EUROPE	2010-08-20	2010	CHAPTMONDE-8ANS	160	3	1	SWE	8	Q			18.3372	16.931	17.99	17.635	17.149	21.981		3.75	60.8	4.16667	2.28333	5.41667	3.13333		15	60	64	62	60	58
COMPIEGNE	FRA	EUROPE	2008-08-24	2008	CEI***	140	3	2	FRA	9	Q			18.281	15.676	17.182	17.392	17.287	23.868		4.6125	57.8	4.4	2.55	5.31667	6.18333		18.45	48	59	64	60	58
COMPIEGNE	FRA	EUROPE	2011-08-21	2011	AMAELITE	125	2	3	FRA	10	Q			15.08	16.098	16.222	12.846	13.168	18.076		9.55	60.4	12.4167	8.9	8.03333	8.85		38.2	58	62	64	60	58
COMPIEGNE	FRA	EUROPE	2009-08-21	2009	CHAPTMONDE-8ANS	160	3	7	FRA	8	Q			16.7788	17.086	16.756	16.94	17.689	15.423		4.90417	59.8	4.21667	4.7	5.28333	5.41667		19.6167	60	56	64	61	58
COMPIEGNE	FRA	EUROPE	2011-08-21	2011	CEI**	125	2	3	ARG	7	Q			16.554	15.246	16.119	15.616	17.099	21.072		4.81667	60.8	3.9	4.73333	5.18333	5.45		19.2667	60	64	60	62	58
COMPIEGNE	FRA	EUROPE	2009-08-21	2009	CHAPTMONDE-8ANS	160	3	5	FRA	8	Q			19.3566	17.561	17.73	19.167	17.432	24.893		3.79583	61.2	3.2	3.75	3.7	4.53333		15.1833	64	60	62	62	58
COMPIEGNE	FRA	EUROPE	2011-08-21	2011	CEI**	125	2	1	FRA	7	Q			18.328	18.122	18.003	17.996	17.203	21.096		5.18333	61.6	3.71667	6.03333	5.21667	5.76667		20.7333	64	60	64	62	58
COMPIEGNE	FRA	EUROPE	2008-08-24	2008	CEI***	140	3	5	FRA	9	Q			15.679	16.043	16.95	16.294	14.612	14.496		5.1625	60.4	3.75	4.13333	8.08333	4.68333		20.65	60	62	58	64	58
COMPIEGNE	FRA	EUROPE	2011-08-21	2011	CEI**	125	2	3	FRA	8	Q			18.708	17.986	18.25	18.143	17.974	22.74		4.47917	61.6	4.55	4.73333	4.18333	4.45		17.9167	62	64	60	64	58
COMPIEGNE	FRA	EUROPE	2011-08-21	2011	CEI**	125	2	6	FRA	10	Q			15.076	15.578	14.801	13.968	14.406	17.102		4.14167	61.6	3.86667	4.01667	3.93333	4.75		16.5667	62	64	60	64	58
COMPIEGNE	FRA	EUROPE	2008-08-24	2008	CEI***	140	3	1	FRA	10	Q			17.885	16.155	17.44	18.308	16.813	20.709		6.90417	61	5.33333	6.9	7.98333	7.4		27.6167	63	56	64	64	58
COMPIEGNE	FRA	EUROPE	2008-08-24	2008	CEI***	140	3	2	FRA	11	Q			18.7432	16.205	18.256	17.73	17.698	23.827		4.54583	62	4.91667	2.48333	4.93333	5.85		18.1833	64	60	64	64	58
COMPIEGNE	FRA	EUROPE	2011-05-28	2011	CEIOJY**	120	2	2	FRA	8	Q			20.753	18.35	20.128	20.474	22.16	26.219		2.05833	61.2	2.05	1.61667	1.85	2.71667		8.23333	58	62	64	64	58
COMPIEGNE	FRA	EUROPE	2011-08-21	2011	CEI**	125	2	1	QAT	7	Q			19.335	20.182	20.849	19.764	22.147	14.648		4.85	62.4	4	4.65	2.95	7.8		19.4	64	62	64	64	58
COMPIEGNE	FRA	EUROPE	2011-08-21	2011	CEI**	125	2	6	SVK	9	Q			14.141	15.678	15.532	14.005	11.102	14.334		11.2	62.8	5.71667	15.3333	12.6667	11.0833		44.8	64	64	64	64	58
COMPIEGNE	FRA	EUROPE	2008-08-24	2008	CEI***	140	3	2	FRA	10	Q			19.2886	16.263	17.952	18.367	17.701	26.16		4.57917	61	5.31667	4.58333	3.71667	4.7		18.3167	62	60	62	62	59
COMPIEGNE	FRA	EUROPE	2008-08-22	2008	CHAPTMONDE-8ANS	140	3	2	FRA	8	Q			17.1738	16.463	16.86	16.396	16.573	19.577		4.64583	61.8	4.15	2.56667	7.5	4.36667		18.5833	60	64	62	64	59
COMPIEGNE	FRA	EUROPE	2008-08-24	2008	CEI***	140	3	5	FRA	8	Q			16.5258	16.129	17.375	16.005	14.816	18.304		2.11667	56.8	1.96667	1.78333	2.2	2.51667		8.46667	54	56	58	56	60
COMPIEGNE	FRA	EUROPE	2008-08-24	2008	CEI***	140	3	2	FRA	13	Q			17.6014	16.12	17.746	17.797	16.016	20.328		4.40417	58.4	2.65	2.78333	5.96667	6.21667		17.6167	56	60	60	56	60
COMPIEGNE	FRA	EUROPE	2011-08-21	2011	CEI**	125	2	2	OMA	8	Q			14.144	14.788	14.499	13.731	12.702	14.889		10.9417	58.4	11.2833	7.55	13.5167	11.4167		43.7667	56	60	60	56	60
COMPIEGNE	FRA	EUROPE	2010-08-20	2010	CHAPTMONDE-8ANS	160	3	1	USA	8	Q			17.3924	17.307	17.743	18.263	16.356	17.293		3.54167	60	1.95	2.03333	1.91667	8.26667		14.1667	64	60	60	56	60
COMPIEGNE	FRA	EUROPE	2008-08-22	2008	CHAPTMONDE-8ANS	140	3	7	FRA	8	Q			17.1026	16.528	16.319	17.181	16.635	18.85		6.20833	60	5.96667	6.06667	5.6	7.2		24.8333	62	62	60	56	60
COMPIEGNE	FRA	EUROPE	2008-08-24	2008	CEI***	140	3	1	FRA	10	Q			19.3208	16.043	17.84	18.903	17.795	26.023		3.4875	59.6	3.2	2.78333	3.73333	4.23333		13.95	60	60	62	56	60
COMPIEGNE	FRA	EUROPE	2008-08-22	2008	CHAPTMONDE-8ANS	140	3	3	FRA	8	Q			14.8966	16.011	15.965	16.286	13.765	12.456		8.9125	57.6	9.4	8.46667	7.85	9.93333		35.65	52	58	60	58	60
COMPIEGNE	FRA	EUROPE	2011-05-28	2011	CEIOJY**	120	2	7	FRA	11	Q			20.606	18.199	19.898	20.32	21.524	26.941		4.23333	58.8	2.93333	3.38333	4.21667	6.4		16.9333	60	58	56	60	60
COMPIEGNE	FRA	EUROPE	2011-08-21	2011	CEI**	125	2	2	FRA	9	Q			14.311	16.882	14.936	14.061	11.994	13.243		10.8917	58.4	9.75	14.2667	7.96667	11.5833		43.5667	58	56	58	60	60
COMPIEGNE	FRA	EUROPE	2008-08-24	2008	CEI***	140	3	3	FRA	12	Q			17.8636	15.989	17.715	19.033	17.706	18.875		5.6125	58	6.88333	6.33333	5.46667	3.76667		22.45	52	60	58	60	60
COMPIEGNE	FRA	EUROPE	2010-08-20	2010	CHAPTMONDE-8ANS	160	3	3	FRA	8	Q			18.9934	17.157	17.529	18.424	17.485	24.372		2.7875	58.8	1.51667	4.25	2.45	2.93333		11.15	60	54	60	60	60
COMPIEGNE	FRA	EUROPE	2011-08-21	2011	CEI**	125	2	1	BRA	8	Q			16.484	17.647	17.026	16.458	15.133	15.625		7.00417	60.4	3.7	10.5667	5.7	8.05		28.0167	62	60	60	60	60
COMPIEGNE	FRA	EUROPE	2010-08-20	2010	CHAPTMONDE-8ANS	160	3	6	ARG	8	Q			15.4862	16.736	15.933	18.64	13.263	12.859		6.7625	60.2	6.01667	5.45	7.03333	8.55		27.05	60	61	60	60	60
COMPIEGNE	FRA	EUROPE	2011-05-28	2011	CEIOJY**	120	2	2	BEL	10	Q			17.877	17.634	18.381	17.34	18.124	18.08		5.3875	60	4.36667	5.33333	7.1	4.75		21.55	58	62	60	60	60
COMPIEGNE	FRA	EUROPE	2010-08-20	2010	CHAPTMONDE-8ANS	160	3	5	FRA	8	Q			19.062	17.302	17.782	18.044	17.413	24.769		2.29583	59.4	1.93333	1.81667	2.58333	2.85		9.18333	56	60	61	60	60
COMPIEGNE	FRA	EUROPE	2010-08-20	2010	CHAPTMONDE-8ANS	160	3	4	ESP	8	Q			16.3724	16.716	15.933	18.552	13.648	17.013		6.34583	60.8	5.65	5.51667	8.75	5.46667		25.3833	60	62	62	60	60
COMPIEGNE	FRA	EUROPE	2010-08-20	2010	CHAPTMONDE-8ANS	160	3	7	FRA	8	Q			18.997	16.872	17.992	17.858	17.685	24.578		3.85417	61.2	3.43333	3.13333	4.76667	4.08333		15.4167	60	64	62	60	60
COMPIEGNE	FRA	EUROPE	2011-08-21	2011	CEI**	125	2	2	FRA	9	Q			18.773	20.382	19.24	18.645	17.477	17.47		4.82917	62.2	2.11667	9.53333	3.21667	4.45		19.3167	64	64	63	60	60
COMPIEGNE	FRA	EUROPE	2008-08-22	2008	CHAPTMONDE-8ANS	140	3	1	ESP	8	Q			16.29	16.521	16.741	17.085	16.546	14.557		3.9625	60.2	4.23333	3.41667	3.11667	5.08333		15.85	60	57	64	60	60
COMPIEGNE	FRA	EUROPE	2011-05-28	2011	CEIOJY**	120	2	2	BEL	8	Q			19.784	17.888	19.744	20.898	19.331	22.597		3.975	59.2	3.56667	3.86667	2.8	5.66667		15.9	54	58	64	60	60
COMPIEGNE	FRA	EUROPE	2008-08-22	2008	CHAPTMONDE-8ANS	140	3	1	FRA	8	Q			18.9932	17.005	17.58	18.69	18.753	22.938		3.25833	60.8	2.75	2.51667	2.65	5.11667		13.0333	62	58	64	60	60
COMPIEGNE	FRA	EUROPE	2009-08-21	2009	CHAPTMONDE-8ANS	160	3	6	ESP	8	Q			18.5058	17.633	17.619	18.497	17.531	21.249		5.54167	61.6	2.73333	4.26667	7.68333	7.48333		22.1667	62	62	64	60	60
COMPIEGNE	FRA	EUROPE	2011-08-21	2011	CEI**	125	2	1	GER	10	Q			15.075	17.449	16.896	13.642	13.859	13.188		8.6125	61.4	10.5333	8.06667	7.11667	8.73333		34.45	60	63	64	60	60
COMPIEGNE	FRA	EUROPE	2008-08-22	2008	CHAPTMONDE-8ANS	140	3	4	BEL	8	Q			15.6042	16.335	16.773	16.477	14.119	14.317		5.21667	60.2	4.53333	4.03333	6	6.3		20.8667	60	62	58	61	60
COMPIEGNE	FRA	EUROPE	2011-05-28	2011	CEIOJY**	120	2	4	FRA	16	Q			20.825	18.182	20.433	20.427	22.285	26.725		2.76667	59.2	3.03333	1.95	2.01667	4.06667		11.0667	56	60	58	62	60
COMPIEGNE	FRA	EUROPE	2011-05-28	2011	CEIOJY**	120	2	2	FRA	9	Q			20.593	18.479	19.939	20.526	22.129	24.727		1.9375	60.4	1.83333	1.63333	1.65	2.63333		7.75	60	60	60	62	60
COMPIEGNE	FRA	EUROPE	2008-08-24	2008	CEI***	140	3	3	FRA	9	Q			18.8292	16.564	17.877	18.126	17.874	23.705		2.75833	61.6	2.43333	2.76667	3	2.83333		11.0333	64	62	60	62	60
COMPIEGNE	FRA	EUROPE	2011-08-21	2011	CEI**	125	2	5	UAE	9	Q			21.305	20.809	20.685	19.39	21.079	26.98		3.56667	61.6	2.16667	2.65	3.23333	6.21667		14.2667	64	62	60	62	60
COMPIEGNE	FRA	EUROPE	2009-08-21	2009	CHAPTMONDE-8ANS	160	3	3	FRA	8	Q			16.8326	17.369	17.166	18.164	14.439	17.025		8.72083	61.6	3.7	5.11667	7.13333	18.9333		34.8833	64	60	62	62	60
COMPIEGNE	FRA	EUROPE	2010-08-20	2010	CHAPTMONDE-8ANS	160	3	5	FRA	8	Q			18.4072	17.307	17.478	18.17	16.359	22.722		4.88333	62.4	1.9	3.83333	3.25	10.55		19.5333	64	64	62	62	60
COMPIEGNE	FRA	EUROPE	2011-05-28	2011	CEIOJY**	120	2	1	QAT	15	Q			20.919	18.47	19.947	20.493	21.694	28.543		2.69583	61.2	1.9	1.65	1.78333	5.45		10.7833	60	60	64	62	60
COMPIEGNE	FRA	EUROPE	2008-08-24	2008	CEI***	140	3	2	FRA	8	Q			17.8126	16.494	17.668	18.266	17.531	19.104		4.75	61.2	3.65	4.8	4.3	6.25		19	60	60	64	62	60
COMPIEGNE	FRA	EUROPE	2011-05-28	2011	CEIOJY**	120	2	3	FRA	9	Q			20.253	18.19	20.326	20.251	22.468	22.221		2.66667	58.2	3	1.75	2.8	3.11667		10.6667	56	52	60	63	60
COMPIEGNE	FRA	EUROPE	2008-08-22	2008	CHAPTMONDE-8ANS	140	3	3	GER	8	Q			19.2568	16.883	17.689	18.359	19.485	23.868		3.8125	61.6	3.53333	2.58333	4.7	4.43333		15.25	58	63	64	63	60
COMPIEGNE	FRA	EUROPE	2011-05-28	2011	CEIOJY**	120	2	2	FRA	13	Q			20.752	18.527	19.975	20.465	22.581	25.536		1.48333	60.8	1.51667	1.31667	1.5	1.6		5.93333	62	64	54	64	60
COMPIEGNE	FRA	EUROPE	2008-08-24	2008	CEI***	140	3	3	FRA	10	Q			17.554	15.933	16.898	17.365	17.06	20.514		4.625	61.8	2.81667	2.56667	5.43333	7.68333		18.5	64	63	58	64	60
COMPIEGNE	FRA	EUROPE	2008-08-24	2008	CEI***	140	3	2	FRA	9	Q			17.6304	16.072	17.516	18.008	16.054	20.502		3.93333	59.6	2.98333	3.23333	4.75	4.76667		15.7333	56	58	60	64	60
COMPIEGNE	FRA	EUROPE	2011-08-21	2011	CEI**	125	2	5	FRA	10	Q			17.068	16.681	17.435	16.188	16.926	18.635		7.95417	61.2	11.7167	10.1333	4.88333	5.08333		31.8167	58	64	60	64	60
COMPIEGNE	FRA	EUROPE	2008-08-24	2008	CEI***	140	3	6	FRA	10	Q			18.6986	16.057	17.79	18.476	17.505	23.665		5.82083	61.2	4.8	5.03333	5.55	7.9		23.2833	58	64	60	64	60
COMPIEGNE	FRA	EUROPE	2008-08-24	2008	CEI***	140	3	1	FRA	8	Q			16.2156	15.948	16.778	16.066	14.933	17.353		7.87917	61.6	7.55	8.18333	8.31667	7.46667		31.5167	60	64	60	64	60
COMPIEGNE	FRA	EUROPE	2011-08-21	2011	CEI**	125	2	1	NED	10	Q			13.635	14.621	14.781	14.57	14.161	10.267		6.37083	60.8	3.9	5.11667	6.2	10.2667		25.4833	64	52	64	64	60
COMPIEGNE	FRA	EUROPE	2011-08-21	2011	CEI**	125	2	3	ESP	8	Q			19.611	19.032	19.467	19.222	18.255	23.312		2.79583	62	3.03333	2.75	1.95	3.45		11.1833	58	64	64	64	60
COMPIEGNE	FRA	EUROPE	2011-08-21	2011	CEI**	125	2	5	FRA	15	Q			19.846	19.089	19.617	18.851	18.452	25.461		2.32917	62.4	1.18333	1.93333	2.71667	3.48333		9.31667	60	64	64	64	60
COMPIEGNE	FRA	EUROPE	2011-08-21	2011	CEI**	125	2	3	FRA	9	Q			19.708	18.397	19.613	18.764	18.884	25.47		5.74167	62.4	4.88333	5.23333	6.78333	6.06667		22.9667	60	64	64	64	60
COMPIEGNE	FRA	EUROPE	2011-08-21	2011	CEI**	125	2	1	BEL	9	Q			18.385	17.204	18.141	17.66	18.48	22.217		4.89583	63.2	4.78333	4.38333	4.61667	5.8		19.5833	64	64	64	64	60
COMPIEGNE	FRA	EUROPE	2011-08-21	2011	CEI**	125	2	3	FRA	9	Q			18.633	18.5	19.546	19.114	17.235	18.635		6.21667	62	4.36667	4.93333	5.05	10.5167		24.8667	64	62	62		60
COMPIEGNE	FRA	EUROPE	2011-08-21	2011	CEI**	125	2	2	QAT	8	Q			19.286	18.824	20.89	19.756	18.16	18.717		4.98333	60.8	3.26667	4.33333	8.35	3.98333		19.9333	60	64	64	54	62
COMPIEGNE	FRA	EUROPE	2011-08-19	2011	CHAPTMONDE-8ANS	160	3	5	FRA	8	Q			16.7038	17.049	18.826	17.844	16.719	15.886	13.899	4.97	58.5	3.15	4.3	6.43333	6.08333	4.88333	24.85	60	56		56	62
COMPIEGNE	FRA	EUROPE	2011-05-28	2011	CEIOJY**	120	2	3	FRA	12	Q			18.757	17.726	20.037	20.136	17.351	18.635		5.2125	58.8	4.56667	5.63333	5.5	5.15		20.85	58	60	56	58	62
COMPIEGNE	FRA	EUROPE	2011-05-28	2011	CEIOJY**	120	2	4	FRA	17	Q			20.604	18.344	20.062	20.503	21.777	25.403		2.52917	60	2.1	1.95	2.3	3.76667		10.1167	58	62	60	58	62
COMPIEGNE	FRA	EUROPE	2008-08-24	2008	CEI***	140	3	1	FRA	10	Q			16.0698	16.091	17.488	17.411	15.362	13.997		9.175	60	1.55	4.61667	8.31667	22.2167		36.7	64	56		58	62
COMPIEGNE	FRA	EUROPE	2009-08-21	2009	CHAPTMONDE-8ANS	160	3	3	FRA	8	Q			16.3828	17.477	17.71	17.624	16.09	13.013		3.48333	58.2	2.68333	2.01667	5.41667	3.81667		13.9333	60	50	60	59	62
COMPIEGNE	FRA	EUROPE	2011-08-21	2011	CEI**	125	2	3	UAE	9	Q			20.968	20.664	20.783	18.708	19.051	29.367		5.47917	60.4	2.76667	2.91667	7.31667	8.91667		21.9167	62	62	56	60	62
COMPIEGNE	FRA	EUROPE	2010-08-20	2010	CHAPTMONDE-8ANS	160	3	4	BEL	8	Q			16.4372	17.122	17.572	17.457	15.627	14.408		4.84583	62	2.88333	3.66667	8	4.83333		19.3833	64	64	60	60	62
COMPIEGNE	FRA	EUROPE	2010-08-20	2010	CHAPTMONDE-8ANS	160	3	6	FRA	8	Q			17.6118	16.994	17.738	18.193	17.267	17.867		3.61667	62	2.51667	3.4	3.3	5.25		14.4667	64	60	64	60	62
COMPIEGNE	FRA	EUROPE	2011-08-21	2011	CEI**	125	2	3	FRA	9	Q			21.304	18.895	22.066	20.815	21.293	26.17		3.325	59.6	2.3	3.08333	3.41667	4.5		13.3	62	52	60	62	62
COMPIEGNE	FRA	EUROPE	2008-08-24	2008	CEI***	140	3	4	FRA	12	Q			16.8064	16.005	17.461	18.779	15.726	16.061		8.09583	60.4	7.18333	9.6	7.93333	7.66667		32.3833	56	58	64	62	62
COMPIEGNE	FRA	EUROPE	2011-08-21	2011	CEI**	125	2	4	BEL	8	Q			14.328	17.439	16.727	13.992	10.597	13.147		8.65833	62	4.93333	12.9	6.95	9.85		34.6333	60	60	64	64	62
COMPIEGNE	FRA	EUROPE	2010-08-20	2010	CHAPTMONDE-8ANS	160	3	4	FRA	8	Q			16.3012	17.066	17.857	18.055	16.487	12.041		3.67917	61	3.08333	2.26667	2.81667	6.55		14.7167	58	56	64	64	63
COMPIEGNE	FRA	EUROPE	2010-08-20	2010	CHAPTMONDE-8ANS	160	3	3	FRA	8	Q			14.8772	17.087	17.65	17.115	13.12	9.414		6.69583	60.4	1.83333	3.5	9.93333	11.5167		26.7833	64	62	60	52	64
COMPIEGNE	FRA	EUROPE	2011-08-21	2011	CEI**	125	2	1	GER	11	Q			14.03	14.754	14.202	14.137	11.88	15.25		9.98333	61.6	7.23333	13.15	9.21667	10.3333		39.9333	64	64	64	52	64
COMPIEGNE	FRA	EUROPE	2011-08-21	2011	CEI**	125	2	4	FRA	11	Q			18.507	17.997	18.206	18.088	16.733	23.237		5.96667	62.4	4.48333	4.9	4.6	9.88333		23.8667	64	64	64	56	64
COMPIEGNE	FRA	EUROPE	2009-08-21	2009	CHAPTMONDE-8ANS	160	3	3	ESP	8	Q			18.4004	17.636	18.013	18.838	17.751	19.764		2.77083	56.8	1.66667	2.1	3.11667	4.2		11.0833	48	60	54	58	64
COMPIEGNE	FRA	EUROPE	2011-08-21	2011	CEI**	125	2	7	GBR	10	Q			16.17	16.137	16.325	15.769	14.531	18.717		7.65833	60.8	5.45	7.95	8.58333	8.65		30.6333	60	64	56	60	64
COMPIEGNE	FRA	EUROPE	2008-08-22	2008	CHAPTMONDE-8ANS	140	3	2	NOR	8	Q			16.3994	16.451	16.074	15.743	15.459	18.27		10.1292	60.2	10.35	8.5	9.21667	12.45		40.5167	60	57	60	60	64
COMPIEGNE	FRA	EUROPE	2011-08-21	2011	CEI**	125	2	2	SUI	11	Q			16.247	17.484	16.931	15.205	15.553	15.659		7.59167	62.8	6.31667	8.98333	7.35	7.71667		30.3667	64	64	62	60	64
COMPIEGNE	FRA	EUROPE	2009-05-31	2009	CEIO***	160	3	4	SUI	12	Q			17.0533	17.155	16.466	18.197	15.977	17.151	17.374	1.86667	61.2	1.81667	1.55	1.63333	1.5	2.83333	9.33333	62	58	60	62	64
COMPIEGNE	FRA	EUROPE	2011-08-21	2011	CEI**	125	2	4	FRA	14	Q			16.49	16.223	16.494	15.956	15.756	18.616		5.87083	62	4.85	6.31667	5.83333	6.48333		23.4833	60	60	64	62	64
COMPIEGNE	FRA	EUROPE	2008-08-22	2008	CHAPTMONDE-8ANS	140	3	5	FRA	8	Q			18.2498	16.881	17.754	18.783	18.696	19.135		2.65	62	1.8	2.26667	1.91667	4.61667		10.6	60	60	63	63	64
COMPIEGNE	FRA	EUROPE	2011-05-28	2011	CEIOJY**	120	2	2	FRA	12	Q			20.917	18.405	19.992	20.622	22.508	27.24		1.89167	61.8	2	1.93333	1.81667	1.81667		7.56667	58	60	64	63	64
COMPIEGNE	FRA	EUROPE	2011-08-21	2011	CEI**	125	2	3	BEL	8	Q			15.041	17.331	16.907	14.05	13.143	13.365		10.2167	61.2	6.08333	12.55	6.16667	16.0667		40.8667	60	58	60	64	64
COMPIEGNE	FRA	EUROPE	2011-08-21	2011	CEI**	125	2	1	FRA	7	Q			16.485	16.375	17.188	16.618	15.763	16.36		5.53333	60.8	3.75	5.8	6.03333	6.55		22.1333	56	60	60	64	64
COMPIEGNE	FRA	EUROPE	2010-08-20	2010	CHAPTMONDE-8ANS	160	3	2	QAT	8	Q			15.7136	17.259	17.65	17.825	15.511	10.323		6.25	61.6	2.08333	2.13333	4.1	16.6833		25	60	60	60	64	64
COMPIEGNE	FRA	EUROPE	2011-08-21	2011	CEI**	125	2	2	UAE	10	Q			18.915	20.836	20.69	19.599	23.131	12.695		2.93333	62.4	2.05	2.53333	3.31667	3.83333		11.7333	64	60	60	64	64
COMPIEGNE	FRA	EUROPE	2008-08-22	2008	CHAPTMONDE-8ANS	140	3	4	FRA	8	Q			18.6062	17.099	17.788	18.003	19.401	20.74		3.35833	62.4	2.16667	1.86667	4.7	4.7		13.4333	60	64	60	64	64
COMPIEGNE	FRA	EUROPE	2011-08-21	2011	CEI**	125	2	5	FRA	14	Q			14.326	16.996	15.846	14.751	11.33	12.502		8.45833	63.2	10.3667	9.5	8.25	5.71667		33.8333	64	60	64	64	64
COMPIEGNE	FRA	EUROPE	2011-08-21	2011	CEI**	125	2	2	FRA	9	Q			16.171	15.991	16.675	15.195	15.632	17.796		3.70417	63.2	2.33333	3.8	3.61667	5.06667		14.8167	60	64	64	64	64
COMPIEGNE	FRA	EUROPE	2011-08-21	2011	CEI**	125	2	1	GER	8	Q			14.029	14.224	14.355	14.041	12.815	14.66		8.24167	63.2	11.7333	6.36667	7.71667	7.15		32.9667	60	64	64	64	64
COMPIEGNE	FRA	EUROPE	2011-08-19	2011	CHAPTMONDE-7ANS	130	2	2	NED	7	Q			20.295	18.907	20.326	19.788	24.08			6.82778	53.5	3.6	3.55	13.3333			20.4833	58	60	48	48
COMPIEGNE	FRA	EUROPE	2011-05-29	2011	CEI**	120	2	4	SUI	8	Q			17.618	17.228	17.862	16.479	20.765			12.3333	57	12.5167	11.7333	12.75			37	68	56	56	48
COMPIEGNE	FRA	EUROPE	2011-05-29	2011	CEI**	120	2	2	FRA	8	Q			18.019	18.151	18.846	17.066	18.15			3.77778	55	2.53333	3.41667	5.38333			11.3333	60	54	58	48
COMPIEGNE	FRA	EUROPE	2011-05-29	2011	CEI**	120	2	5	ESP	12	Q			17.821	18.405	19.647	17.552	14.661			6.53889	55.5	4.95	4.66667	10			19.6167	50	60	64	48
COMPIEGNE	FRA	EUROPE	2009-08-21	2009	CHAPTMONDE-7ANS	130	2	4	FRA	7	Q			18.794	18.274	18.223	18.511	20.566			3.60556	52	2.11667	4.4	4.3			10.8167	53	49	56	50
COMPIEGNE	FRA	EUROPE	2011-05-29	2011	CEI**	120	2	4	FRA	8	Q			17.189	16.932	16.303	17.184	19.924			3.95	56.5	2.71667	4.38333	4.75			11.85	56	60	60	50
COMPIEGNE	FRA	EUROPE	2011-05-29	2011	CEI**	120	2	3	FRA	8	Q			16.145	15.836	16.171	15.22	19.056			8.08889	57.75	9.81667	7.35	7.1			24.2667	60	58	63	50
COMPIEGNE	FRA	EUROPE	2011-08-19	2011	CHAPTMONDE-7ANS	130	2	3	FRA	7	Q			20.151	18.453	19.464	20.227	25.204			5.35556	59	3.98333	5.28333	6.8			16.0667	62	60	64	50
COMPIEGNE	FRA	EUROPE	2008-08-22	2008	CHAPTMONDE-7ANS	119	2	1	ESP	7	Q			17.619	16.458	17.532	18.735	17.992			4.23333	49.5	4.26667	3.36667	5.06667			12.7	44	50	52	52
COMPIEGNE	FRA	EUROPE	2011-05-28	2011	CEI*7ANS	100	1	2	NED	7	Q			19.7758	17.978	18.856	16.784	25.485			5.70556	54	6.33333	3.4	7.38333			17.1167	52	58	54	52
COMPIEGNE	FRA	EUROPE	2010-08-22	2010	TROPHEESPONSORS	130	2	2		8	Q			17.624	17.894	17.242	16.891	18.768			3.97222	56.5	3.85	3.73333	4.33333			11.9167	58	60	56	52
COMPIEGNE	FRA	EUROPE	2008-08-22	2008	CHAPTMONDE-7ANS	119	2	5	FRA	7	Q			17.625	16.776	17.735	17.876	18.396			3.66667	58.75	2.2	2.16667	6.63333			11	63	64	56	52
COMPIEGNE	FRA	EUROPE	2009-08-21	2009	CHAPTMONDE-7ANS	130	2	3	POR	7	Q			17.254	17.86	18.404	16.843	15.89			5.72222	54	4.8	5.8	6.56667			17.1667	52	54	58	52
COMPIEGNE	FRA	EUROPE	2009-08-21	2009	CHAPTMONDE-7ANS	130	2	1	GER	7	Q			18.794	17.581	18.533	19.55	19.863			5.44444	56	6.26667	6.1	3.96667			16.3333	60	54	58	52
COMPIEGNE	FRA	EUROPE	2008-08-22	2008	CHAPTMONDE-7ANS	119	2	1	BEL	7	Q			16.125	16.929	17.767	18.841	11.387			2.7	58.5	2.36667	2.16667	3.56667			8.1	60	64	58	52
COMPIEGNE	FRA	EUROPE	2009-08-21	2009	CHAPTMONDE-7ANS	130	2	4	FRA	7	Q			16.849	18.079	18.205	19.959	12.615			5.76111	53.25	6.46667	5.61667	5.2			17.2833	52	50	59	52
COMPIEGNE	FRA	EUROPE	2010-08-20	2010	CHAPTMONDE-7ANS	130	2	3	FRA	7	Q			17.999	17.907	19.1	18.312	16.62			3.32778	55.5	4.66667	2.11667	3.2			9.98333	56	54	60	52
COMPIEGNE	FRA	EUROPE	2008-08-22	2008	CHAPTMONDE-7ANS	119	2	1	ITA	7	Q			15.715	15.739	15.794	15.867	15.353			7.22778	57.5	9.46667	5.48333	6.73333			21.6833	56	62	60	52
COMPIEGNE	FRA	EUROPE	2009-08-21	2009	CHAPTMONDE-7ANS	130	2	1	BEL	7	Q			17.015	18.037	18.425	18.3	13.816			4.92222	56	3.7	5.55	5.51667			14.7667	54	56	62	52
COMPIEGNE	FRA	EUROPE	2010-08-20	2010	CHAPTMONDE-7ANS	130	2	6	FRA	7	Q			17.317	18.068	17.955	17.183	15.976			3.58333	60	2.96667	3.1	4.68333			10.75	62	64	62	52
COMPIEGNE	FRA	EUROPE	2011-08-19	2011	CHAPTMONDE-7ANS	130	2	2	FRA	7	Q			20.296	18.629	19.147	20.247	27.02			3.69444	60.5	3.13333	3.3	4.65			11.0833	64	62	64	52
COMPIEGNE	FRA	EUROPE	2011-05-29	2011	CEI**	120	2	3	ESP	8	Q			17.718	17.884	17.552	17.035	19.202			3.5	58	1.81667	2.45	6.23333			10.5	64	60	54	54
COMPIEGNE	FRA	EUROPE	2011-05-28	2011	CEI*7ANS	100	1	2	OMA	7	Q			18.6158	18.196	18.094	18.96	19.213			8.9	59.25	5.01667	9.78333	11.9			26.7	63	64	56	54
COMPIEGNE	FRA	EUROPE	2009-08-21	2009	CHAPTMONDE-7ANS	130	2	1	COL	7	Q			18.313	18.198	18.487	20.347	16.456			3.58889	57.5	2.86667	3.58333	4.31667			10.7667	58	60	58	54
COMPIEGNE	FRA	EUROPE	2011-08-19	2011	CHAPTMONDE-7ANS	130	2	2	FRA	7	Q			20.252	18.626	19.613	19.964	25.926			3.15556	59	3.11667	2.8	3.55			9.46667	64	58	60	54
COMPIEGNE	FRA	EUROPE	2011-05-29	2011	CEI**	120	2	3	GER	9	Q			20.518	18.687	19.852	20.359	28.327			3.36667	59.5	3.23333	2.81667	4.05			10.1	62	62	60	54
COMPIEGNE	FRA	EUROPE	2008-08-22	2008	CHAPTMONDE-7ANS	119	2	2	SWE	7	Q			15.675	15.59	15.668	16.352	14.9			4.44444	58	3.66667	5.25	4.41667			13.3333	56	60	62	54
COMPIEGNE	FRA	EUROPE	2009-08-21	2009	CHAPTMONDE-7ANS	130	2	3	ESP	7	Q			17.437	17.768	18.834	19.698	14.135			5.19444	59	5.06667	3.1	7.41667			15.5833	56	62	64	54
COMPIEGNE	FRA	EUROPE	2009-08-21	2009	CHAPTMONDE-7ANS	130	2	5	FRA	7	Q			19.127	19.542	20.447	19.312	17.22			4.52778	55.25	2.43333	2.66667	8.48333			13.5833	56	58	52	55
COMPIEGNE	FRA	EUROPE	2011-05-28	2011	CEI*7ANS	100	1	2	FRA	7	Q			19.8013	18.231	18.553	16.696	25.725			4.69444	57.5	3.15	3.68333	7.25			14.0833	62	60	52	56
COMPIEGNE	FRA	EUROPE	2008-08-22	2008	CHAPTMONDE-7ANS	119	2	6	FRA	7	Q			15.673	16.705	16.644	14.074	15.522			5.9	51.25	2.53333	7.13333	8.03333			17.7	44	51	54	56
COMPIEGNE	FRA	EUROPE	2009-08-21	2009	CHAPTMONDE-7ANS	130	2	1	CZE	7	Q			17.438	18.166	18.265	18.646	14.905			3.72778	52	4.01667	3.3	3.86667			11.1833	44	52	56	56
COMPIEGNE	FRA	EUROPE	2009-08-21	2009	CHAPTMONDE-7ANS	130	2	4	ESP	7	Q			19.114	18.174	19.177	19.528	19.754			6.04444	58.25	5.88333	5.5	6.75			18.1333	57	64	56	56
COMPIEGNE	FRA	EUROPE	2009-08-21	2009	CHAPTMONDE-7ANS	130	2	2	FRA	7	Q			19.768	18.371	18.46	20.322	23.01			3.21667	59	2.83333	3.3	3.51667			9.65	60	64	56	56
COMPIEGNE	FRA	EUROPE	2008-08-22	2008	CHAPTMONDE-7ANS	119	2	3	SVK	7	Q			16.651	16.549	17.303	17.668	14.711			6.97778	56.25	5.76667	6.5	8.66667			20.9333	52	60	57	56
COMPIEGNE	FRA	EUROPE	2010-08-20	2010	CHAPTMONDE-7ANS	130	2	5	FRA	7	Q			17.019	17.889	15.995	17.488	16.854			3.05556	57.5	2.68333	2.61667	3.86667			9.16667	62	54	58	56
COMPIEGNE	FRA	EUROPE	2009-08-21	2009	CHAPTMONDE-7ANS	130	2	1	SWE	7	Q			18.795	17.87	18.542	19.46	19.546			5.4	57.5	4.61667	4.7	6.88333			16.2	60	56	58	56
COMPIEGNE	FRA	EUROPE	2009-08-21	2009	CHAPTMONDE-7ANS	130	2	6	FRA	7	Q			19.474	18.257	18.569	19.612	22.286			2.72778	58.75	2.23333	3.1	2.85			8.18333	64	57	58	56
COMPIEGNE	FRA	EUROPE	2009-08-21	2009	CHAPTMONDE-7ANS	130	2	3	FRA	7	Q			19.515	18.174	18.364	20.626	21.68			3.21667	57.25	2.75	3.45	3.45			9.65	55	60	58	56
COMPIEGNE	FRA	EUROPE	2011-05-29	2011	CEI**	120	2	3	BEL	11	Q			17.193	17.073	17.708	15.789	19.718			12.4056	57.5	13.2333	12.2167	11.7667			37.2167	56	60	58	56
COMPIEGNE	FRA	EUROPE	2011-05-29	2011	CEI**	120	2	2	FRA	7	Q			17.799	16.937	16.626	18.438	21.516			1.95	59.5	1.8	1.91667	2.13333			5.85	64	60	58	56
COMPIEGNE	FRA	EUROPE	2008-08-22	2008	CHAPTMONDE-7ANS	119	2	3	GER	7	Q			15.714	16.084	15.235	15.88	15.707			7.58333	57.75	6.4	7.63333	8.71667			22.75	60	56	59	56
COMPIEGNE	FRA	EUROPE	2011-08-19	2011	CHAPTMONDE-7ANS	130	2	2	BEL	7	Q			17.691	17.93	17.57	17.831	17.299			4.3	56.5	2.6	5.56667	4.73333			12.9	60	50	60	56
COMPIEGNE	FRA	EUROPE	2009-08-21	2009	CHAPTMONDE-7ANS	130	2	2	ESP	7	Q			15.915	18.063	18.313	20.269	10.437			3.61111	54.25	3.31667	3.68333	3.83333			10.8333	47	54	60	56
COMPIEGNE	FRA	EUROPE	2009-08-21	2009	CHAPTMONDE-7ANS	130	2	5	FRA	7	Q			17.217	18.249	18.342	19.195	13.781			4.19444	56	2.2	3.1	7.28333			12.5833	52	56	60	56
COMPIEGNE	FRA	EUROPE	2008-08-22	2008	CHAPTMONDE-7ANS	119	2	2	FRA	7	Q			18.369	16.639	17.058	19.651	22.073			4.62778	57.5	3.05	4.75	6.08333			13.8833	58	56	60	56
COMPIEGNE	FRA	EUROPE	2009-08-21	2009	CHAPTMONDE-7ANS	130	2	2	FRA	7	Q			19.652	18.295	18.498	20.322	22.397			2.06667	58	1.95	1.86667	2.38333			6.2	60	56	60	56
COMPIEGNE	FRA	EUROPE	2011-05-29	2011	CEI**	120	2	4	SUI	11	Q			19.269	18.225	19.168	18.868	23.077			7.62222	58	5.48333	8.76667	8.61667			22.8667	60	56	60	56
COMPIEGNE	FRA	EUROPE	2011-08-19	2011	CHAPTMONDE-7ANS	130	2	2	FRA	7	Q			18.921	17.521	19.032	18.656	22.027			3.05	58.5	1.91667	1.51667	5.71667			9.15	60	58	60	56
COMPIEGNE	FRA	EUROPE	2010-08-20	2010	CHAPTMONDE-7ANS	130	2	4	FRA	7	Q			18.699	19.449	19.863	19.98	15.732			5.72222	58.5	5.76667	4.51667	6.88333			17.1667	60	58	60	56
COMPIEGNE	FRA	EUROPE	2011-05-29	2011	CEI**	120	2	2	OMA	13	Q			16.652	17.122	15.993	16.538	17.341			6.41111	56	7.35	6.33333	5.55			19.2333	48	60	60	56
COMPIEGNE	FRA	EUROPE	2009-08-21	2009	CHAPTMONDE-7ANS	130	2	4	FRA	7	Q			18.771	18.818	18.967	20.354	17.07			2.78333	57.75	2.36667	2.95	3.03333			8.35	55	60	60	56
COMPIEGNE	FRA	EUROPE	2010-08-20	2010	CHAPTMONDE-7ANS	130	2	5	FRA	7	Q			18	18.371	18.527	18.552	16.487			2.16667	59	1.53333	2.65	2.31667			6.5	60	60	60	56
COMPIEGNE	FRA	EUROPE	2011-05-28	2011	CEI*7ANS	100	1	2	FRA	7	Q			17.6455	16.366	17.593	17.48	19.143			2.65556	59	2.91667	2.41667	2.63333			7.96667	60	60	60	56
COMPIEGNE	FRA	EUROPE	2010-08-22	2010	TROPHEESPONSORS	130	2	4	FRA	8	Q			18.22	16.966	18.187	18.036	20.421			3.76111	59	3.2	3.88333	4.2			11.2833	60	60	60	56
COMPIEGNE	FRA	EUROPE	2010-08-22	2010	TROPHEESPONSORS	130	2	1	ESP	10	Q			16.789	16.342	16.307	17.105	17.688			4.27778	59	3.36667	3.75	5.71667			12.8333	60	60	60	56
COMPIEGNE	FRA	EUROPE	2008-08-22	2008	CHAPTMONDE-7ANS	119	2	7	FRA	7	Q			17.439	16.492	17.238	19.31	16.732			6.77222	60	5.35	7.36667	7.6			20.3167	64	60	60	56
COMPIEGNE	FRA	EUROPE	2011-05-29	2011	CEI**	120	2	1	GER	17	Q			16.491	17.301	18.383	16.553	12.666			8.82222	60	3.3	6.4	16.7667			26.4667	64	60	60	56
COMPIEGNE	FRA	EUROPE	2008-08-22	2008	CHAPTMONDE-7ANS	119	2	6	FRA	7	Q			17.139	16.566	17.418	18.744	15.582			5.64444	58.25	3.73333	4.23333	8.96667			16.9333	56	61	60	56
COMPIEGNE	FRA	EUROPE	2009-08-21	2009	CHAPTMONDE-7ANS	130	2	4	FRA	7	Q			18.115	18.008	18.463	19.505	16.573			4.67778	58	3.76667	4.58333	5.68333			14.0333	56	58	62	56
COMPIEGNE	FRA	EUROPE	2011-05-29	2011	CEI**	120	2	2	FRA	8	Q			20.257	18.201	20.226	20.264	26.206			2.58333	57	2.21667	2.66667	2.86667			7.75	50	60	62	56
COMPIEGNE	FRA	EUROPE	2011-05-29	2011	CEI**	120	2	3	FRA	8	Q			20.507	18.766	19.544	20.359	29.086			3.71667	60	2.75	3.4	5			11.15	62	60	62	56
COMPIEGNE	FRA	EUROPE	2011-05-29	2011	CEI**	120	2	2	FRA	11	Q			17.188	16.909	16.466	17.191	19.493			2.96111	60.5	2	3.28333	3.6			8.88333	62	62	62	56
COMPIEGNE	FRA	EUROPE	2011-08-19	2011	CHAPTMONDE-7ANS	130	2	3	ALG	7	Q			18.816	16.879	18.555	20.063	20.968			5.75	59.25	5.53333	6.03333	5.68333			17.25	60	58	63	56
COMPIEGNE	FRA	EUROPE	2011-05-29	2011	CEI**	120	2	5	FRA	10	Q			20.303	18.726	19.763	19.993	27.097			3.63889	58.25	2.6	2.45	5.86667			10.9167	54	60	63	56
COMPIEGNE	FRA	EUROPE	2011-05-29	2011	CEI**	120	2	6	FRA	10	Q			17.695	18.364	18.51	17.14	16.137			4.05	60.75	2.61667	3.96667	5.56667			12.15	60	64	63	56
COMPIEGNE	FRA	EUROPE	2008-08-22	2008	CHAPTMONDE-7ANS	119	2	4	FRA	7	Q			16.893	16.649	16.984	17.083	16.837			2.97778	59.5	3.18333	3.06667	2.68333			8.93333	60	58	64	56
COMPIEGNE	FRA	EUROPE	2010-08-22	2010	TROPHEESPONSORS	130	2	2	FRA	10	Q			18.525	18.379	17.447	18.178	20.873			6.96667	59	5.81667	9.46667	5.61667			20.9	56	60	64	56
COMPIEGNE	FRA	EUROPE	2009-08-21	2009	CHAPTMONDE-7ANS	130	2	4	FRA	7	Q			19.471	18.423	18.436	20.249	21.387			3.4	60	3.26667	3.28333	3.65			10.2	60	60	64	56
COMPIEGNE	FRA	EUROPE	2011-05-29	2011	CEI**	120	2	1	ESP	9	Q			20.52	18.657	19.855	20.342	28.546			3.43333	61	3.3	2.71667	4.28333			10.3	64	60	64	56
COMPIEGNE	FRA	EUROPE	2011-08-19	2011	CHAPTMONDE-7ANS	130	2	2	FRA	7	Q			19.35	18.391	19.006	18.868	22.95			6.60556	61	4.48333	7.53333	7.8			19.8167	64	60	64	56
COMPIEGNE	FRA	EUROPE	2009-08-21	2009	CHAPTMONDE-7ANS	130	2	3	FRA	7	Q			19.771	18.792	19.062	20.041	21.702			2.78889	59.75	2.28333	2.53333	3.55			8.36667	62	60	60	57
COMPIEGNE	FRA	EUROPE	2009-08-21	2009	CHAPTMONDE-7ANS	130	2	4	FRA	7	Q			18.834	17.997	19.636	20.175	17.652			4.83333	59.5	5.15	4.1	5.25			14.5	59	60	62	57
COMPIEGNE	FRA	EUROPE	2011-05-29	2011	CEI**	120	2	4	FRA	11	Q			18.746	18.522	19.309	18.625	18.367			6.13333	60.25	4.3	6.71667	7.38333			18.4	60	62	62	57
COMPIEGNE	FRA	EUROPE	2008-08-22	2008	CHAPTMONDE-7ANS	119	2	6	FRA	7	Q			16.653	16.557	17.767	18.171	13.789			6.16667	60.75	3.83333	4.6	10.0667			18.5	58	64	64	57
COMPIEGNE	FRA	EUROPE	2008-08-22	2008	CHAPTMONDE-7ANS	119	2	3	SWE	7	Q			12.595	14.772	13.37	11.409	11.003			12.55	58.75	9.5	9.91667	18.2333			37.65	64	61	52	58
COMPIEGNE	FRA	EUROPE	2011-05-28	2011	CEI*7ANS	100	1	1	FRA	8	Q			19.148	16.969	18.057	18.649	22.917			3.82222	57	3.03333	3.18333	5.25			11.4667	52	62	56	58
COMPIEGNE	FRA	EUROPE	2009-08-21	2009	CHAPTMONDE-7ANS	130	2	2	FRA	7	Q			18.829	18.547	18.911	19.508	18.359			4.14444	59.5	3.58333	3.06667	5.78333			12.4333	60	64	56	58
COMPIEGNE	FRA	EUROPE	2011-05-28	2011	CEI*7ANS	100	1	2	FRA	7	Q			17.6345	16.436	17.542	17.463	19.097			2.38889	58	2.43333	2.23333	2.5			7.16667	56	60	58	58
COMPIEGNE	FRA	EUROPE	2011-05-29	2011	CEI**	120	2	2	FRA	13	Q			20.304	19.045	19.394	20.584	25.291			5.43333	58.25	6.96667	4.58333	4.75			16.3	60	55	60	58
COMPIEGNE	FRA	EUROPE	2009-08-21	2009	CHAPTMONDE-7ANS	130	2	5	FRA	7	Q			18.312	19.061	18.482	19.949	15.987			4.37778	60.25	3.01667	4.45	5.66667			13.1333	64	59	60	58
COMPIEGNE	FRA	EUROPE	2010-08-20	2010	CHAPTMONDE-7ANS	130	2	4	FRA	7	Q			15.336	17.864	16.007	16.785	11.659			7.21667	59	4.26667	8.68333	8.7			21.65	58	60	60	58
COMPIEGNE	FRA	EUROPE	2010-08-20	2010	CHAPTMONDE-7ANS	130	2	5	FRA	7	Q			17.999	18.779	17.809	17.664	17.727			8.12222	60	3.5	11.1	9.76667			24.3667	62	60	60	58
COMPIEGNE	FRA	EUROPE	2008-08-22	2008	CHAPTMONDE-7ANS	119	2	2	ARG	7	Q			15.81	16.749	17.08	16.554	12.581			4.17778	59.5	2.35	5.3	4.88333			12.5333	58	62	60	58
COMPIEGNE	FRA	EUROPE	2010-08-22	2010	TROPHEESPONSORS	130	2	6	FRA	11	Q			18.208	18.26	17.977	17.317	19.659			2.05	58.5	1.61667	1.81667	2.71667			6.15	52	64	60	58
COMPIEGNE	FRA	EUROPE	2010-08-22	2010	TROPHEESPONSORS	130	2	3	BEL	7	Q			18.904	18.39	18.323	19.151	20.13			3.43889	59.5	3.28333	3.4	3.63333			10.3167	56	64	60	58
COMPIEGNE	FRA	EUROPE	2011-08-19	2011	CHAPTMONDE-7ANS	130	2	2	BRA	7	Q			18.927	18.506	19.725	18.986	18.236			8.12222	61	4.33333	7.81667	12.2167			24.3667	62	64	60	58
COMPIEGNE	FRA	EUROPE	2009-08-21	2009	CHAPTMONDE-7ANS	130	2	3	QAT	7	Q			20.299	18.484	19.44	20.34	24.243			2.31667	61	2.18333	2.18333	2.58333			6.95	64	60	62	58
COMPIEGNE	FRA	EUROPE	2009-08-21	2009	CHAPTMONDE-7ANS	130	2	4	FRA	7	Q			19.352	18.087	18.654	19.655	21.684			4.86111	61	3.31667	3.91667	7.35			14.5833	62	62	62	58
COMPIEGNE	FRA	EUROPE	2010-08-20	2010	CHAPTMONDE-7ANS	130	2	2	SVK	7	Q			14.537	17.825	16.155	14.575	10.818			5.47222	62.25	4.3	6.7	5.41667			16.4167	64	64	63	58
COMPIEGNE	FRA	EUROPE	2011-05-29	2011	CEI**	120	2	3	FRA	9	Q			19.603	18.738	19.544	19.727	21.443			3.04444	59	2.35	3.56667	3.21667			9.13333	62	52	64	58
COMPIEGNE	FRA	EUROPE	2010-08-22	2010	TROPHEESPONSORS	130	2	3	FRA	7	Q			18.529	17.247	18.143	18.435	21.231			5.52778	60.5	3.91667	5.95	6.71667			16.5833	64	56	64	58
COMPIEGNE	FRA	EUROPE	2009-08-21	2009	CHAPTMONDE-7ANS	130	2	4	QAT	7	Q			15.914	18.177	18.602	19.173	10.622			4.39444	58.5	3.03333	3.23333	6.91667			13.1833	52	60	64	58
COMPIEGNE	FRA	EUROPE	2010-08-22	2010	TROPHEESPONSORS	130	2	4	FRA	9	Q			18.917	18.712	18.855	18.117	20.349			3.98333	61.5	3.78333	4.06667	4.1			11.95	64	60	64	58
COMPIEGNE	FRA	EUROPE	2010-08-20	2010	CHAPTMONDE-7ANS	130	2	2	BEL	7	Q			17.59	18.123	18.076	17.511	16.552			3.89444	61.5	3.06667	3.56667	5.05			11.6833	64	60	64	58
COMPIEGNE	FRA	EUROPE	2011-08-19	2011	CHAPTMONDE-7ANS	130	2	2	FRA	7	Q			20.79	17.978	20.43	21.052	28.025			4.62778	60	7	3.01667	3.86667			13.8833	56	62	64	58
COMPIEGNE	FRA	EUROPE	2011-05-29	2011	CEI**	120	2	3	FRA	8	Q			17.188	16.925	16.316	17.177	19.918			3.93889	61	2.75	4.31667	4.75			11.8167	60	62	64	58
COMPIEGNE	FRA	EUROPE	2010-08-22	2010	TROPHEESPONSORS	130	2	6	FRA	10	Q			18.213	18.93	18.794	17.42	17.619			4.55556	62	2.41667	3.53333	7.71667			13.6667	62	64	64	58
COMPIEGNE	FRA	EUROPE	2010-08-20	2010	CHAPTMONDE-7ANS	130	2	1	POR	7	Q			15.113	17.44	15.723	14.226	13.301			9.62778	58	5.51667	10.25	13.1167			28.8833	62	60	50	60
COMPIEGNE	FRA	EUROPE	2008-08-22	2008	CHAPTMONDE-7ANS	119	2	1	CZE	7	Q			13.811	15.272	13.584	13.434	12.911			4.77222	58.75	4.43333	4.36667	5.51667			14.3167	63	60	52	60
COMPIEGNE	FRA	EUROPE	2010-08-22	2010	TROPHEESPONSORS	130	2	3	FRA	8	Q			17.21	17.969	16.849	16.906	17.134			4.68889	60	3.43333	4.65	5.98333			14.0667	64	64	52	60
COMPIEGNE	FRA	EUROPE	2011-05-29	2011	CEI**	120	2	2	FRA	8	Q			19.067	18.563	19.722	19.436	18.203			5.50556	57.5	4.15	4.43333	7.93333			16.5167	58	56	56	60
COMPIEGNE	FRA	EUROPE	2011-08-19	2011	CHAPTMONDE-7ANS	130	2	1	QAT	7	Q			18.462	19.271	22.879	16.298	15.73			4.38333	60	6.15	4.18333	2.81667			13.15	64	60	56	60
COMPIEGNE	FRA	EUROPE	2009-08-21	2009	CHAPTMONDE-7ANS	130	2	1	FRA	7	Q			20.019	19.055	18.809	20.354	22.637			2.61667	59.25	2.68333	2.53333	2.63333			7.85	60	61	56	60
COMPIEGNE	FRA	EUROPE	2010-08-22	2010	TROPHEESPONSORS	130	2	1	ITA	14	Q			16.173	16.879	16.459	15.646	15.625			8.28889	59	6.15	7.53333	11.1833			24.8667	56	64	56	60
COMPIEGNE	FRA	EUROPE	2011-05-29	2011	CEI**	120	2	3	OMA	11	Q			20.519	18.831	20.15	19.587	29.564			4.10556	61	2.41667	2.85	7.05			12.3167	64	64	56	60
COMPIEGNE	FRA	EUROPE	2010-08-22	2010	TROPHEESPONSORS	130	2	8	FRA	10	Q			18.916	18.414	18.097	18.85	20.948			5.60556	59.5	5.48333	4.73333	6.6			16.8167	60	60	58	60
COMPIEGNE	FRA	EUROPE	2011-05-29	2011	CEI**	120	2	1	FRA	8	Q			19.603	18.805	19.669	19.801	20.82			4.03889	60.5	2.48333	2.51667	7.11667			12.1167	64	60	58	60
COMPIEGNE	FRA	EUROPE	2010-08-20	2010	CHAPTMONDE-7ANS	130	2	5	FRA	7	Q			17.607	18.277	18.231	17.651	16.185			2.16111	61	1.61667	1.96667	2.9			6.48333	64	62	58	60
COMPIEGNE	FRA	EUROPE	2008-08-22	2008	CHAPTMONDE-7ANS	119	2	3	FRA	7	Q			16.151	16.891	17.496	15.768	14.141			6.45556	60.25	3.55	4.23333	11.5833			19.3667	59	64	58	60
COMPIEGNE	FRA	EUROPE	2011-08-19	2011	CHAPTMONDE-7ANS	130	2	2	FRA	7	Q			18.455	18.75	19.653	18.268	16.596			8.57778	60.5	4.4	6.86667	14.4667			25.7333	60	64	58	60
COMPIEGNE	FRA	EUROPE	2009-08-21	2009	CHAPTMONDE-7ANS	130	2	4	POR	7	Q			19.589	18.257	18.271	20.134	22.757			8.18333	57.5	5.41667	10.45	8.68333			24.55	58	52	60	60
COMPIEGNE	FRA	EUROPE	2010-08-22	2010	TROPHEESPONSORS	130	2	7	FRA	9	Q			18.218	17.464	17.478	18.418	20.159			3.02222	58	2.23333	3.58333	3.25			9.06667	60	52	60	60
COMPIEGNE	FRA	EUROPE	2009-08-21	2009	CHAPTMONDE-7ANS	130	2	3	GER	7	Q			20.05	18.798	19.047	20.189	23.069			2.55556	59.5	2.23333	2.56667	2.86667			7.66667	62	56	60	60
COMPIEGNE	FRA	EUROPE	2010-08-22	2010	TROPHEESPONSORS	130	2	1	FRA	8	Q			14.6	15.952	15.019	14.03	13.335			7.16111	60	4.33333	7.48333	9.66667			21.4833	64	56	60	60
COMPIEGNE	FRA	EUROPE	2009-08-21	2009	CHAPTMONDE-7ANS	130	2	4	FRA	7	Q			20.051	18.769	19.056	20.055	23.304			2.91111	59.5	2.38333	2.68333	3.66667			8.73333	58	60	60	60
COMPIEGNE	FRA	EUROPE	2011-08-19	2011	CHAPTMONDE-7ANS	130	2	1	ESP	7	Q			20.246	18.614	19.631	20.036	25.651			2.99444	60	3.11667	2.75	3.11667			8.98333	60	60	60	60
COMPIEGNE	FRA	EUROPE	2011-08-19	2011	CHAPTMONDE-7ANS	130	2	3	FRA	7	Q			20.251	18.188	19.523	20.452	26.227			6.36667	60	5.63333	6.53333	6.93333			19.1	60	60	60	60
COMPIEGNE	FRA	EUROPE	2008-08-22	2008	CHAPTMONDE-7ANS	119	2	3	BEL	7	Q			15.725	16.173	15.765	15.05	16.085			8.58889	60	7.61667	8.6	9.55			25.7667	60	60	60	60
COMPIEGNE	FRA	EUROPE	2010-08-22	2010	TROPHEESPONSORS	130	2	3	FRA	9	Q			18.918	18.422	18.203	18.427	21.405			4.82222	60.5	3.1	3.08333	8.28333			14.4667	62	60	60	60
COMPIEGNE	FRA	EUROPE	2008-08-22	2008	CHAPTMONDE-7ANS	119	2	3	FRA	7	Q			15.305	16.571	16.96	15.849	11.73			5.11667	61	3.51667	5.96667	5.86667			15.35	64	60	60	60
COMPIEGNE	FRA	EUROPE	2010-08-22	2010	TROPHEESPONSORS	130	2	5	FRA	14	Q			18.233	18.91	18.543	19.515	15.929			2.12778	60.5	1	2.21667	3.16667			6.38333	60	62	60	60
COMPIEGNE	FRA	EUROPE	2011-05-28	2011	CEI*7ANS	100	1	2	FRA	7	Q			20.2572	18.5	19.301	20.168	23.06			2.92222	61	2.86667	2.45	3.45			8.76667	62	62	60	60
COMPIEGNE	FRA	EUROPE	2011-05-29	2011	CEI**	120	2	2	FRA	9	Q			20.503	18.959	19.776	19.895	28.992			2.74444	60.5	1.58333	1.51667	5.13333			8.23333	58	64	60	60
COMPIEGNE	FRA	EUROPE	2010-08-20	2010	CHAPTMONDE-7ANS	130	2	3	FRA	7	Q			17.613	18.199	18.069	17.218	16.881			4.11111	60.5	2.63333	3.15	6.55			12.3333	58	64	60	60
COMPIEGNE	FRA	EUROPE	2009-08-21	2009	CHAPTMONDE-7ANS	130	2	2	FRA	7	Q			19.229	18.377	18.679	19.986	20.169			2.25556	61	1.63333	1.86667	3.26667			6.76667	60	64	60	60
COMPIEGNE	FRA	EUROPE	2011-08-19	2011	CHAPTMONDE-7ANS	130	2	3	FRA	7	Q			19.491	18.076	19.427	19.016	23.547			5.76111	61	6.08333	4.78333	6.41667			17.2833	60	64	60	60
COMPIEGNE	FRA	EUROPE	2008-08-24	2008	CEI***	140	3	6	FRA	10	Q			18.0752	16.113	17.843	18.679	17.752	19.989		3.55	62	1.75	3.53333	4.01667	4.9		14.2	64	64	60	60
COMPIEGNE	FRA	EUROPE	2010-08-20	2010	CHAPTMONDE-7ANS	130	2	3	FRA	7	Q			18.697	19.005	18.833	19.685	17.247			3.72222	62	2.66667	4.03333	4.46667			11.1667	64	64	60	60
COMPIEGNE	FRA	EUROPE	2008-08-22	2008	CHAPTMONDE-7ANS	119	2	2	FRA	7	Q			16.347	16.632	17.273	17.706	13.436			7.65556	58.5	3.8	7.5	11.6667			22.9667	52	60	62	60
COMPIEGNE	FRA	EUROPE	2011-08-19	2011	CHAPTMONDE-7ANS	130	2	1	GER	7	Q			19.686	18.677	18.749	19.695	23.732			4.53333	61	3.01667	7.36667	3.21667			13.6	62	60	62	60
COMPIEGNE	FRA	EUROPE	2010-08-20	2010	CHAPTMONDE-7ANS	130	2	3	ESP	7	Q			18.68	18.973	18.931	19.868	16.963			3.08333	61.5	2.53333	3.6	3.11667			9.25	64	60	62	60
COMPIEGNE	FRA	EUROPE	2008-08-22	2008	CHAPTMONDE-7ANS	119	2	1	BRA	7	Q			17.144	15.429	17.499	17.66	18.726			7.01111	60.25	11.6333	4.93333	4.46667			21.0333	58	61	62	60
COMPIEGNE	FRA	EUROPE	2010-08-22	2010	TROPHEESPONSORS	130	2	3	FRA	10	Q			15.828	18.556	18.619	17.477	10.617			7.11111	62	4.01667	6.73333	10.5833			21.3333	64	62	62	60
COMPIEGNE	FRA	EUROPE	2010-08-22	2010	TROPHEESPONSORS	130	2	1	FRA	8	Q			18.437	18.901	18.894	18.896	16.897			3.34444	61.5	2.6	3.1	4.33333			10.0333	60	64	62	60
COMPIEGNE	FRA	EUROPE	2010-08-22	2010	TROPHEESPONSORS	130	2	1	ESP	8	Q			16.789	16.342	16.301	17.093	17.71			4.32778	61.5	3.35	3.8	5.83333			12.9833	60	64	62	60
COMPIEGNE	FRA	EUROPE	2009-08-21	2009	CHAPTMONDE-7ANS	130	2	1	CZE	7	Q			15.624	17.484	16.124	15.208	13.841			7.75	56.5	5.9	8.35	9			23.25	52	50	64	60
COMPIEGNE	FRA	EUROPE	2010-08-20	2010	CHAPTMONDE-7ANS	130	2	2	NED	7	Q			15.365	18.042	17.862	17.13	10.515			6.12778	59	3.6	5.46667	9.31667			18.3833	56	56	64	60
COMPIEGNE	FRA	EUROPE	2009-08-21	2009	CHAPTMONDE-7ANS	130	2	1	ESP	7	Q			17.335	18.01	18.337	17.105	15.864			4.72222	60.75	3.66667	3.88333	6.61667			14.1667	60	59	64	60
COMPIEGNE	FRA	EUROPE	2010-08-22	2010	TROPHEESPONSORS	130	2	7	FRA	11	Q			17.948	17.997	17.847	17.519	18.557			3.80556	60	3.21667	4.28333	3.91667			11.4167	56	60	64	60
COMPIEGNE	FRA	EUROPE	2011-08-19	2011	CHAPTMONDE-7ANS	130	2	2	FRA	7	Q			18.922	18.485	18.513	19.202	19.939			7.53333	61	3.85	10.5167	8.23333			22.6	60	60	64	60
COMPIEGNE	FRA	EUROPE	2010-08-20	2010	CHAPTMONDE-7ANS	130	2	2	ESP	7	Q			19.784	18.95	19.155	20.141	21.327			2.62778	61.5	2.63333	2.38333	2.86667			7.88333	62	60	64	60
COMPIEGNE	FRA	EUROPE	2011-05-28	2011	CEI*7ANS	100	1	2	FRA	7	Q			17.66	16.396	17.435	17.625	19.184			2.76111	61.5	2.7	3.01667	2.56667			8.28333	60	62	64	60
COMPIEGNE	FRA	EUROPE	2010-08-22	2010	TROPHEESPONSORS	130	2	6	FRA	11	Q			18.766	18.12	17.745	18.292	22.079			3.62778	61.5	2.5	4.25	4.13333			10.8833	60	62	64	60
COMPIEGNE	FRA	EUROPE	2010-08-22	2010	TROPHEESPONSORS	130	2	6	FRA	10	Q			19.139	19.098	19.701	19.303	18.33			2.57778	62	1.46667	2.9	3.36667			7.73333	62	62	64	60
COMPIEGNE	FRA	EUROPE	2010-08-22	2010	TROPHEESPONSORS	130	2	5	BRA	8	Q			18.273	17.328	17.929	18.899	19.321			3.73333	62	3.23333	2.85	5.11667			11.2	62	62	64	60
COMPIEGNE	FRA	EUROPE	2010-08-22	2010	TROPHEESPONSORS	130	2	2	FRA	8	Q			18.438	17.108	18.133	19.189	19.9			3.2	61	3.13333	2.73333	3.73333			9.6	56	64	64	60
COMPIEGNE	FRA	EUROPE	2009-08-21	2009	CHAPTMONDE-7ANS	130	2	6	FRA	7	Q			18.717	17.811	18.69	19.217	19.332			5.56111	61	5.3	4.36667	7.01667			16.6833	56	64	64	60
COMPIEGNE	FRA	EUROPE	2011-05-29	2011	CEI**	120	2	3	FRA	15	Q			19.094	18.885	19.7	20.284	16.583			2.96111	61.5	2.23333	2.61667	4.03333			8.88333	60	60	66	60
COMPIEGNE	FRA	EUROPE	2008-08-22	2008	CHAPTMONDE-7ANS	119	2	4	FRA	7	Q			16.894	16.676	16.962	17.085	16.83			2.83333	54.5	2.81667	3.06667	2.61667			8.5	48	51	58	61
COMPIEGNE	FRA	EUROPE	2008-08-22	2008	CHAPTMONDE-7ANS	119	2	1	FRA	7	Q			17.023	16.715	17.238	19.294	14.623			4.96111	59.25	3.71667	5	6.16667			14.8833	58	58	60	61
COMPIEGNE	FRA	EUROPE	2010-08-20	2010	CHAPTMONDE-7ANS	130	2	5	FRA	7	Q			18.681	19.722	18.995	19.681	16.392			8.03889	60.75	4.43333	7.91667	11.7667			24.1167	60	62	60	61
COMPIEGNE	FRA	EUROPE	2009-08-21	2009	CHAPTMONDE-7ANS	130	2	4	QAT	7	Q			19.56	18.156	18.377	20.007	22.747			5.61111	59	2.76667	4.73333	9.33333			16.8333	54	60	60	62
COMPIEGNE	FRA	EUROPE	2008-08-22	2008	CHAPTMONDE-7ANS	119	2	3	FRA	7	Q			17.615	16.249	17.899	18.874	17.582			6.06111	61.5	6	4.78333	7.4			18.1833	64	58	62	62
COMPIEGNE	FRA	EUROPE	2011-05-28	2011	CEI*7ANS	100	1	1	FRA	8	Q			19.4228	18.309	17.871	17.942	23.569			6.25	57	3.95	7.76667	7.03333			18.75	44	60	62	62
COMPIEGNE	FRA	EUROPE	2009-08-21	2009	CHAPTMONDE-7ANS	130	2	5	FRA	7	Q			18.528	18.148	18	18.733	19.433			6.96111	61	6.13333	6.6	8.15			20.8833	60	60	62	62
COMPIEGNE	FRA	EUROPE	2010-08-20	2010	CHAPTMONDE-7ANS	130	2	5	FRA	7	Q			19.909	19.037	19.049	20.068	22.131			2.70556	61.5	2.2	2.6	3.31667			8.11667	62	60	62	62
COMPIEGNE	FRA	EUROPE	2011-05-28	2011	CEI*7ANS	100	1	2	FRA	7	Q			20.4943	18.447	19.328	20.018	24.184			3.33889	62	3.15	2.63333	4.23333			10.0167	60	64	62	62
COMPIEGNE	FRA	EUROPE	2011-05-29	2011	CEI**	120	2	8	FRA	11	Q			20.517	18.752	19.754	20.431	28.15			4.13889	62.25	2.83333	4.33333	5.25			12.4167	64	60	63	62
COMPIEGNE	FRA	EUROPE	2011-05-28	2011	CEI*7ANS	100	1	4	FRA	7	Q			18.4025	18.145	18.768	17.276	19.421			5.30556	59.75	6.35	4.48333	5.08333			15.9167	52	62	63	62
COMPIEGNE	FRA	EUROPE	2011-05-28	2011	CEI*7ANS	100	1	3	FRA	7	Q			19.578	18.403	19.153	19.356	21.4			3.93889	62	3.36667	3.61667	4.83333			11.8167	60	62	64	62
COMPIEGNE	FRA	EUROPE	2011-05-29	2011	CEI**	120	2	3	FRA	8	Q			19.947	18.939	19.728	20.328	21.951			2.37222	57.75	1.76667	1.98333	3.36667			7.11667	48	58	62	63
COMPIEGNE	FRA	EUROPE	2011-05-28	2011	CEI*7ANS	100	1	2	FRA	7	Q			17.3983	18.093	16.925	16.256	18.319			4.48333	62.25	3.9	4.25	5.3			13.45	62	62	62	63
COMPIEGNE	FRA	EUROPE	2011-05-28	2011	CEI*7ANS	100	1	4	FRA	7	Q			19.868	18.512	19.355	19.406	22.199			2.80556	60	2.86667	2.13333	3.41667			8.41667	60	62	54	64
COMPIEGNE	FRA	EUROPE	2011-08-19	2011	CHAPTMONDE-7ANS	130	2	1	UAE	7	Q			21.201	20.616	21.33	20.493	23.372			2.94444	61.5	2.33333	2.23333	4.26667			8.83333	64	60	58	64
COMPIEGNE	FRA	EUROPE	2008-08-22	2008	CHAPTMONDE-7ANS	119	2	2	FRA	7	Q			15.725	16.654	16.762	14.277	15.353			5.52222	60.75	3.15	7.65	5.76667			16.5667	56	64	59	64
COMPIEGNE	FRA	EUROPE	2010-08-22	2010	TROPHEESPONSORS	130	2	1	GER	9	Q			14.599	16.108	14.751	14.123	13.377			9.42222	60	9.48333	8.76667	10.0167			28.2667	60	56	60	64
COMPIEGNE	FRA	EUROPE	2011-05-28	2011	CEI*7ANS	100	1	1	FRA	8	Q			19.735	18.289	18.779	19.603	22.269			3.06667	61	3.21667	2.28333	3.7			9.2	60	60	60	64
COMPIEGNE	FRA	EUROPE	2011-08-19	2011	CHAPTMONDE-7ANS	130	2	2	FRA	7	Q			20.922	18.969	20.673	21.867	23.562			1.52222	62	1.45	1.53333	1.58333			4.56667	62	62	60	64
COMPIEGNE	FRA	EUROPE	2011-05-28	2011	CEI*7ANS	100	1	2	FRA	7	Q			18.0355	18.432	18.977	17.66	17.073			6.61667	62	3.21667	4.25	12.3833			19.85	62	62	60	64
COMPIEGNE	FRA	EUROPE	2011-08-19	2011	CHAPTMONDE-7ANS	130	2	2	BEL	7	Q			17.691	17.858	17.836	17.532	17.457			4.21111	62	3.03333	4.25	5.35			12.6333	60	64	60	64
COMPIEGNE	FRA	EUROPE	2011-05-28	2011	CEI*7ANS	100	1	2	FRA	7	Q			18.4047	16.366	18.434	20.251	18.568			4.06111	61.5	2.91667	3.8	5.46667			12.1833	60	60	62	64
COMPIEGNE	FRA	EUROPE	2008-08-22	2008	CHAPTMONDE-7ANS	119	2	4	FRA	7	Q			18.37	16.762	17.39	19.149	21.905			4.13889	61.5	3.36667	3.5	5.55			12.4167	60	60	62	64
COMPIEGNE	FRA	EUROPE	2011-05-28	2011	CEI*7ANS	100	1	1	FRA	8	Q			20.2055	18.729	19.213	21.081	21.799			1.70556	62.5	1.6	1.58333	1.93333			5.11667	64	60	62	64
COMPIEGNE	FRA	EUROPE	2011-05-28	2011	CEI*7ANS	100	1	2	FRA	7	Q			19.8528	18.548	19.229	19.56	22.074			2.67222	62.5	3.05	2.48333	2.48333			8.01667	60	64	62	64
COMPIEGNE	FRA	EUROPE	2011-08-19	2011	CHAPTMONDE-7ANS	130	2	1	QAT	7	Q			20.585	18.888	20.649	21.852	21.453			2.03889	61	1.88333	2.06667	2.16667			6.11667	56	60	64	64
COMPIEGNE	FRA	EUROPE	2011-08-19	2011	CHAPTMONDE-7ANS	130	2	2	FRA	7	Q			20.286	18.65	19.557	20.017	26.208			3.1	62	2.91667	2.96667	3.41667			9.3	60	60	64	64
COMPIEGNE	FRA	EUROPE	2010-08-22	2010	TROPHEESPONSORS	130	2	3	FRA	8	Q			16.765	16.947	16.557	16.435	17.22			3.25	62	3.3	2.63333	3.81667			9.75	60	60	64	64
COMPIEGNE	FRA	EUROPE	2011-08-19	2011	CHAPTMONDE-7ANS	130	2	1	QAT	7	Q			20.919	18.926	20.925	21.431	23.968			2.02778	63	1.7	1.98333	2.4			6.08333	60	64	64	64
CORLAY	FRA	EUROPE	2010-06-19	2010	CHAPTFRANCE-CEI***	160	3	4	FRA	12	EL	OR	5	15.0025	14.235	15.388	14.36	16.027			3.06667	58.8	2.48333	2.1	2.35	5.33333		12.2667	62	60	52	64	56
CORLAY	FRA	EUROPE	2011-06-12	2011	CEI***	160	3	6	FRA	9	EL	OR	5	15.785	15.756	15.658	16.131	15.89	15.49		6.1375	61.6	2.7	6.2	6.13333	9.51667		24.55	64	68	56	60	60
CORLAY	FRA	EUROPE	2011-06-04	2011	MASTERS-CEI**	130	2	2	FRA	10	EL	OR	5	14.4798	15.254	16.337	15.121	11.207			12.0375	60.4	7.13333	13.9	12.4167	14.7		48.15	64	56	62	60	60
CORLAY	FRA	EUROPE	2011-06-12	2011	CEI***	160	3	3	QAT	12	EL	OR	4	16.1717	15.17	16.319	16.331	16.867			7.70556	61	9.7	7.58333	5.83333			23.1167	60	64	60	60
CORLAY	FRA	EUROPE	2010-06-20	2010	CEI*	110	1	2	FRA	7	EL	OR	2	23.62	17.017	30.223					4.86667	50	4.86667					4.86667	58	42
CORLAY	FRA	EUROPE	2010-06-20	2010	CEI*	110	1	1	ESP		EL	OR	2	15.598	16.438	14.758					2.84167	56	3.26667	2.41667				5.68333	60	52
CORLAY	FRA	EUROPE	2009-06-21	2009	CEI*	100	1	1	FRA	11	EL	OR	2	14.629	15.658	13.6					2.89167	61	1.78333	4				5.78333	60	62
CORLAY	FRA	EUROPE	2010-06-20	2010	AMA1GP-CEI*	90	1	2	FRA	11	EL	OR	1	15.791	15.791						7	50	7					7	50
CORLAY	FRA	EUROPE	2011-06-12	2011	CEI***	160	3	7	FRA	9	EL	LA	6	16.1657	15.557	16.56	15.783	16.643	14.671	17.78	5.65333	63.2	4.2	2.85	5.71667	4.95	10.55	28.2667	64	64	60	64	64	60
CORLAY	FRA	EUROPE	2011-06-12	2011	MASTERS-CEI***	160	3	2	FRA	10	EL	LA	6	15.5965	15.709	16.261	15.994	15.844	15.039	14.732	5.46667	63.2	3.65	3.23333	4	8.66667	7.78333	27.3333	64	64	64	60	64	62
CORLAY	FRA	EUROPE	2011-06-04	2011	MASTERS-CEI**	130	2	2	OMA	8	EL	LA	5	14.7578	15.667	17.987	16.657	12.091	11.387		6.07917	57.8	4.85	2.88333	6.53333	10.05		24.3167	58	56	62	61	52
CORLAY	FRA	EUROPE	2011-06-12	2011	CEI***	160	3	1	FRA	9	EL	LA	5	15.964	16.186	16.14	16.006	16.451	15.037		3.49	60.4	1.63333	1.4	1.58333	2.73333	10.1	17.45	60	60	60	62	60
CORLAY	FRA	EUROPE	2010-06-19	2010	CHAPTFRANCE-CEI***	160	3	6	FRA	9	EL	LA	5	15.6084	14.196	16.086	14.573	15.087	18.1		4.3125	61.6	2.81667	2.06667	6.28333	6.08333		17.25	62	60	62	64	60
CORLAY	FRA	EUROPE	2011-06-12	2011	CEI***	160	3	5	FRA	10	EL	LA	5	14.598	16.199	16.416	16.107	16.775	7.493		2.55667	62.8	2.53333	1.7	2.08333	2.03333	4.43333	12.7833	62	64	64	60	64
CORLAY	FRA	EUROPE	2011-06-12	2011	CEI***	160	3	7	FRA	10	EL	LA	5	15.5838	15.589	16.235	15.628	15.257	15.21		5.40333	63.6	3.86667	4.18333	5.3	5.75	7.91667	27.0167	64	64	62	64	64
CORLAY	FRA	EUROPE	2011-06-10	2011	MASTERSFRANCE-CEI*	110	1	1	SUI	8	EL	LA	4	14.0303	14.433	15.296	15.646	10.746			6.27222	54.25	5.08333	6.28333	7.45			18.8167	60	51	58	48
CORLAY	FRA	EUROPE	2011-06-04	2011	MASTERS-CEI**	130	2	5	QAT	9	EL	LA	4	17.5905	16.553	18.085	17.78	17.944			2.8875	56.5	1.3	1.68333	4.13333	4.43333		11.55	48	64	64	50
CORLAY	FRA	EUROPE	2011-06-10	2011	MASTERSFRANCE-CEI*	110	1	1	FRA	9	EL	LA	4	16.2362	15.526	17.133	16.412	15.874			9.38333	59.5	7.08333	8.65	12.4167			28.15	60	62	64	52
CORLAY	FRA	EUROPE	2011-06-04	2011	MASTERS-CEI**	130	2	3	FRA	11	EL	LA	4	16.525	16.223	18.239	18.433	13.205			2.43333	58.5	2.31667	1.78333	2.31667	3.31667		9.73333	60	60	60	54
CORLAY	FRA	EUROPE	2011-06-04	2011	MASTERS-CEI**	130	2	2	FRA	14	EL	LA	4	16.3747	15.777	17.257	17.329	15.136			3.91667	59.5	4.16667	4.16667	3.78333	3.55		15.6667	60	64	60	54
CORLAY	FRA	EUROPE	2011-06-12	2011	CEI***	160	3	6	FRA	9	EL	LA	4	16.1322	15.603	16.497	15.826	16.603			4.1125	60	3.91667	2.8	4.93333	4.8		16.45	64	60	62	54
CORLAY	FRA	EUROPE	2010-06-19	2010	CHAPTFRANCE-CEI***	160	3	4	FRA	10	EL	LA	4	14.2088	14.04	15.496	14.187	13.112			4.87083	59.25	4.08333	2.81667	5.03333	7.55		19.4833	63	62	56	56
CORLAY	FRA	EUROPE	2011-06-10	2011	MASTERSFRANCE-CEI*	110	1	2	FRA	9	EL	LA	4	16.9655	15.243	16.965	16.901	18.753			5.62778	60.6667	8.65	2.2	6.03333			16.8833		64	62	56
CORLAY	FRA	EUROPE	2011-06-04	2011	MASTERS-CEI**	130	2	5	FRA	10	EL	LA	4	17.3953	16.328	18.082	18.222	16.949			3.92917	60.5	3.5	2.61667	3.81667	5.78333		15.7167	58	64	64	56
CORLAY	FRA	EUROPE	2011-06-10	2011	MASTERSFRANCE-CEI*	110	1	1	FRA	9	EL	LA	4	14.131	14.101	15.404	15.514	11.505			8.31667	60	7.4	8.03333	9.51667			24.95	58	60	64	58
CORLAY	FRA	EUROPE	2011-06-04	2011	MASTERS-CEI**	130	2	4	FRA	9	EL	LA	4	13.9902	14.655	14.795	13.839	12.672			7.95	58.5	4.61667	6.4	8.16667	12.6167		31.8	60	62	52	60
CORLAY	FRA	EUROPE	2011-06-10	2011	MASTERSFRANCE-CEI*	110	1	1	FRA	9	EL	LA	4	15.0722	14.733	15.575	15.456	14.525			3.31111	60.75	3.26667	2.46667	4.2			9.93333	64	60	59	60
CORLAY	FRA	EUROPE	2010-06-19	2010	CHAPTFRANCE-CEI***	160	3	5	ESP	10	EL	LA	4	15.673	14.52	16.868	16.459	14.845			4.06667	58.5	2.98333	2.46667	4.08333	6.73333		16.2667	54	60	60	60
CORLAY	FRA	EUROPE	2011-06-10	2011	MASTERSFRANCE-CEI*	110	1	3	FRA	12	EL	LA	4	15.397	14.283	15.812	18.956	12.537			5.24444	60.25	2.51667	5.9	7.31667			15.7333	58	61	62	60
CORLAY	FRA	EUROPE	2011-06-12	2011	CEI***	160	3	7	FRA	10	EL	LA	4	15.4123	15.794	15.908	15.237	14.71			3.84167	61	2.46667	2.08333	5.23333	5.58333		15.3667	64	56	64	60
CORLAY	FRA	EUROPE	2011-06-04	2011	MASTERS-CEI**	130	2	2	FRA	12	EL	LA	4	14.0708	15.62	17.155	15.104	8.404			8.85	61	5.16667	9.16667	10.65	10.4167		35.4	56	64	64	60
CORLAY	FRA	EUROPE	2011-06-12	2011	CEI***	160	3	3	MAS	10	EL	LA	4	14.6047	14.985	15.353	15.186	12.895			8.6875	63	6.78333	8.91667	8.6	10.45		34.75	64	64	64	60
CORLAY	FRA	EUROPE	2010-06-18	2010	CEI**	129	2	4	FRA	9	EL	LA	4	16.503	15.443	15.209	14.812	20.548			6.18333	62.25	2.6	8.61667	7.33333			18.55	64	63	60	62
CORLAY	FRA	EUROPE	2011-06-04	2011	MASTERS-CEI**	130	2	1	FRA	9	EL	LA	4	15.282	15.168	16.324	14.603	15.033			3.72917	61.5	3.11667	3.08333	3.56667	5.15		14.9167	60	60	64	62
CORLAY	FRA	EUROPE	2011-06-04	2011	MASTERS-CEI**	130	2	3	FRA	10	EL	LA	4	17.2625	15.688	18.785	17.326	17.251			5.2	61	4.8	3.03333	6	6.96667		20.8	60	64	56	64
CORLAY	FRA	EUROPE	2010-06-19	2010	CHAPTFRANCE-CEI***	160	3	5	FRA	11	EL	LA	4	16.6692	14.4	16.972	16.702	18.603			4.94167	59.5	4.58333	3.56667	4.3	7.31667		19.7667	56	60	58	64
CORLAY	FRA	EUROPE	2010-06-19	2010	CHAPTFRANCE-CEI***	160	3	4	FRA	10	EL	LA	4	14.9432	14.536	16.362	14.249	14.626			5.8125	61.5	2.13333	5.68333	6.7	8.73333		23.25	60	62	60	64
CORLAY	FRA	EUROPE	2010-06-19	2010	CHAPTFRANCE-CEI***	160	3	2	FRA	13	EL	LA	4	16.1152	14.49	17.08	16.28	16.611			3.99583	62.75	3.33333	1.85	4.33333	6.46667		15.9833	62	63	62	64
CORLAY	FRA	EUROPE	2010-06-19	2010	CHAPTFRANCE-CEI***	160	3	3	QAT	14	EL	LA	4	16.382	14.204	17.324	16.609	17.391			5.92083	59.5	2.73333	1.71667	3.75	15.4833		23.6833	60	50	64	64
CORLAY	FRA	EUROPE	2011-06-13	2011	AMA1GP	90	1	1	FRA	7	EL	LA	3	15.2903	15.638	14.882	15.351				6.125	55	3.85	8.4				12.25	64	50	51
CORLAY	FRA	EUROPE	2010-06-20	2010	CEI*	110	1	1	FRA	8	EL	LA	3	16.125	16.183	15.575	16.617				5.80833	57.3333	4.08333	7.53333				11.6167	60	60	52
CORLAY	FRA	EUROPE	2011-06-10	2011	MASTERSFRANCE-CEI*	110	1	3	FRA	10	EL	LA	3	16.6307	16.05	17.259	16.583				5.46667	60	3.71667	4.95	7.73333			16.4	62	64	54
CORLAY	FRA	EUROPE	2011-06-10	2011	MASTERSFRANCE-CEI*	110	1	3	FRA	7	EL	LA	3	15.5833	15.75	16.822	14.178				6.73333	60	5.71667	6.68333	7.8			20.2	60	64	56
CORLAY	FRA	EUROPE	2011-06-10	2011	MASTERSFRANCE-CEI*	110	1	2	FRA	11	EL	LA	3	14.9773	13.958	15.586	15.388				7.32222	58.6667	5.21667	7.03333	9.71667			21.9667	60	56	60
CORLAY	FRA	EUROPE	2011-06-04	2011	MASTERS-CEI**	130	2	1	FRA	8	EL	LA	3	17.247	16.04	17.879	17.822				5.37778	59.3333	3.83333	5.05	7.25			16.1333	62	56	60
CORLAY	FRA	EUROPE	2011-06-10	2011	MASTERSFRANCE-CEI*	110	1	3	FRA	8	EL	LA	3	17.07	16.309	17.377	17.524				2.54444	61.3333	2.53333	2.73333	2.36667			7.63333	64	60	60
CORLAY	FRA	EUROPE	2010-06-20	2010	CEI*	110	1	3	FRA	14	EL	LA	3	14.8407	15.821	13.808	14.893				6.32778	61.3333	6.13333	5.9	6.95			18.9833	60	64	60
CORLAY	FRA	EUROPE	2011-06-12	2011	CEI***	160	3	3	FRA	9	EL	LA	3	16.129	15.49	16.577	16.32				2.00556	62	2.55	1.71667	1.75			6.01667	62	64	60
CORLAY	FRA	EUROPE	2011-06-12	2011	CEI***	160	3	3	FRA	10	EL	LA	3	16.1093	16.081	16.264	15.983				2.06111	62.6667	2.76667	1.51667	1.9			6.18333	64	64	60
CORLAY	FRA	EUROPE	2011-06-12	2011	CEI***	160	3	6	FRA	13	EL	LA	3	16.089	16.209	16.501	15.557				3.22222	62.6667	2.51667	1.21667	5.93333			9.66667	64	64	60
CORLAY	FRA	EUROPE	2010-06-19	2010	CHAPTFRANCE-CEI***	160	3	5	FRA	9	EL	LA	3	14.3807	13.961	15.075	14.106				7.5	58	5.28333	7.23333	9.98333			22.5	50	62	62
CORLAY	FRA	EUROPE	2011-06-04	2011	MASTERS-CEI**	130	2	5	OMA	8	EL	LA	3	16.3913	15.768	17.288	16.118				6.41667	62.3333	4.3	6.86667	8.08333			19.25	60	64	63
CORLAY	FRA	EUROPE	2011-06-10	2011	MASTERSFRANCE-CEI*	110	1	3	FRA	8	EL	LA	3	15.705	14.765	16.804	15.546				13.85	62.3333	9.71667	12.6667	19.1667			41.55	60	64	63
CORLAY	FRA	EUROPE	2010-06-18	2010	CEI**	129	2	1	FRA	8	EL	LA	3	16.2217	16.623	16.698	15.344				6.97222	58.6667	2.53333	5.15	13.2333			20.9167	54	58	64
CORLAY	FRA	EUROPE	2011-06-13	2011	CEI*7ANS	100	1	3	FRA	7	EL	LA	3	16.7723	16.038	17.4	16.879				2.44444	63.3333	2.06667	2.28333	2.98333			7.33333	62	64	64
CORLAY	FRA	EUROPE	2009-06-20	2009	CEI**	130	2	2	FRA	10	EL	LA	3	15.5087	16.497	15.787	14.242				8.02778	63.3333	4.86667	7.41667	11.8			24.0833	62	64	64
CORLAY	FRA	EUROPE	2011-06-13	2011	AMA1GP	90	1	1	FRA	19	EL	LA	2	18.042	15.301	20.783					4.26667	48	4.26667					4.26667	60	36
CORLAY	FRA	EUROPE	2010-06-18	2010	CEI**	129	2	5	FRA	9	EL	LA	2	16.8155	16.499	17.132					3.05	52	3.43333	2.66667				6.1	60	44
CORLAY	FRA	EUROPE	2010-06-20	2010	CEI*	110	1	2	FRA	7	EL	LA	2	16.4815	17.295	15.668					2.13333	52	1.68333	2.58333				4.26667	52	52
CORLAY	FRA	EUROPE	2009-06-20	2009	CEI**	130	2	1	FRA	9	EL	LA	2	13.57	14.133	13.007					4.725	55	2.83333	6.61667				9.45	58	52
CORLAY	FRA	EUROPE	2010-06-20	2010	AMA1GP-CEI*	90	1	3	FRA	13	EL	LA	2	16.235	15.807	16.663					6.63333	54	6.85	6.41667				13.2667	52	56
CORLAY	FRA	EUROPE	2010-06-20	2010	CEI*	110	1	3	FRA	7	EL	LA	2	16.481	15.381	17.581					7.84167	58	9.63333	6.05				15.6833	60	56
CORLAY	FRA	EUROPE	2011-06-13	2011	CEI*7ANS	100	1	1	FRA	7	EL	LA	2	15.127	14.911	15.343					9.325	59	10.7167	7.93333				18.65	62	56
CORLAY	FRA	EUROPE	2009-06-21	2009	CEI*7ANS	100	1	1	FRA	7	EL	LA	2	15.7895	16.338	15.241					8.375	59.5	4.65	12.1				16.75	62	57
CORLAY	FRA	EUROPE	2009-06-20	2009	CEI**	130	2	5	FRA	8	EL	LA	2	15.666	16.171	15.161					4.325	59	4.46667	4.18333				8.65	60	58
CORLAY	FRA	EUROPE	2010-06-20	2010	CEI*	110	1	2	FRA	13	EL	LA	2	16.8475	16.866	16.829					4.875	59	5.21667	4.53333				9.75	60	58
CORLAY	FRA	EUROPE	2011-06-04	2011	MASTERS-CEI**	130	2	3	FRA	10	EL	LA	2	16.44	16.468	16.412					7.55833	61	1.78333	13.3333				15.1167	64	58
CORLAY	FRA	EUROPE	2009-06-21	2009	CEI*	100	1	2	FRA	8	EL	LA	2	14.8605	14.71	15.011					2.41667	58	2.45	2.38333				4.83333	56	60
CORLAY	FRA	EUROPE	2009-06-21	2009	CEI*	100	1	2	FRA	10	EL	LA	2	13.9725	15.064	12.881					12.875	58	7.45	18.3				25.75	56	60
CORLAY	FRA	EUROPE	2010-06-20	2010	CEI*	110	1	5	FRA	7	EL	LA	2	17.128	17.279	16.977					2.45	60	2.71667	2.18333				4.9	60	60
CORLAY	FRA	EUROPE	2011-06-04	2011	MASTERS-CEI**	130	2	2	FRA	10	EL	LA	2	16.124	15.62	16.628					5.8	60	5.26667	6.33333				11.6	60	60
CORLAY	FRA	EUROPE	2011-06-04	2011	MASTERS-CEI**	130	2	8	FRA	9	EL	LA	2	16.9765	16.51	17.443					1.775	62	1.46667	2.08333				3.55	64	60
CORLAY	FRA	EUROPE	2011-06-12	2011	CEI***	160	3	2	FRA	10	EL	LA	2	16.112	15.773	16.451					2.525	58.5	3.23333	1.81667				5.05	56	61
CORLAY	FRA	EUROPE	2010-06-19	2010	CHAPTFRANCE-CEI***	160	3	4	FRA	10	EL	LA	2	15.1475	14.221	16.074					2.73333	56	3.56667	1.9				5.46667	50	62
CORLAY	FRA	EUROPE	2011-06-04	2011	MASTERS-CEI**	130	2	1	FRA	12	EL	LA	2	14.838	14.552	15.124					4.23333	59	4.23333	4.23333				8.46667	56	62
CORLAY	FRA	EUROPE	2010-06-18	2010	CEI**	129	2	4	FRA	8	EL	LA	2	14.8335	15.247	14.42					6.05833	59	6.63333	5.48333				12.1167	56	62
CORLAY	FRA	EUROPE	2010-06-20	2010	AMA1GP-CEI*	90	1	1	MAS	8	EL	LA	2	14.448	14.566	14.33					7.625	61	7.55	7.7				15.25	60	62
CORLAY	FRA	EUROPE	2009-06-21	2009	CEI*7ANS	100	1	3	FRA	7	EL	LA	2	16.1715	16.288	16.055					9.51667	61	7.96667	11.0667				19.0333	60	62
CORLAY	FRA	EUROPE	2009-06-20	2009	CEI**	130	2	3	FRA	13	EL	LA	2	15.0175	15.362	14.673					7.53333	62	8.15	6.91667				15.0667	62	62
CORLAY	FRA	EUROPE	2011-06-04	2011	MASTERS-CEI**	130	2	1	FRA	9	EL	LA	2	16.77	15.951	17.589					6.225	63	4.38333	8.06667				12.45	64	62
CORLAY	FRA	EUROPE	2009-06-20	2009	CEI**	130	2	2	FRA	9	EL	LA	2	16.3845	16.451	16.318					2.48333	61.5	2.05	2.91667				4.96667	60	63
CORLAY	FRA	EUROPE	2010-06-19	2010	CHAPTFRANCE-CEI***	160	3	3	QAT	11	EL	LA	3	14.675	14.571	15.11	14.344				2.05	60	2.25	1.7	2.2			6.15	56	64
CORLAY	FRA	EUROPE	2011-06-10	2011	MASTERSFRANCE-CEI*	110	1	3	FRA	9	EL	LA	2	16.643	15.712	17.574					5.16667	60	5.68333	4.65				10.3333	56	64
CORLAY	FRA	EUROPE	2011-06-04	2011	MASTERS-CEI**	130	2	3	FRA	11	EL	LA	2	16.6595	15.667	17.652					5.04167	63	5.1	4.98333				10.0833	62	64
CORLAY	FRA	EUROPE	2011-06-12	2011	CEI***	160	3	5	FRA	12	EL	LA	2	15.739	16.136	15.342					4.29167	66	2.41667	6.16667				8.58333	64	68
CORLAY	FRA	EUROPE	2010-06-20	2010	AMA1GP-CEI*	90	1	1	FRA	8	EL	LA	1	15.75	15.75						6	50	6					6	50
CORLAY	FRA	EUROPE	2011-06-10	2011	MASTERSFRANCE-CEI*	110	1	3	FRA	10	EL	LA	1	15.587	15.587						4.48333	52	4.48333					4.48333	52
CORLAY	FRA	EUROPE	2009-06-20	2009	CEI**	130	2	5	FRA	7	EL	LA	1	16.962	16.962						3.21667	56	3.21667					3.21667	56
CORLAY	FRA	EUROPE	2009-06-20	2009	CEI**	130	2	4	FRA	9	EL	LA	1	16.671	16.671						3.53333	56	3.53333					3.53333	56
CORLAY	FRA	EUROPE	2010-06-19	2010	CHAPTFRANCE-CEI***	160	3	3	FRA	17	EL	LA	1	14.667	14.667						2.05	60	2.05					2.05	60
CORLAY	FRA	EUROPE	2010-06-18	2010	CEI**	129	2	1	BEL	9	EL	LA	1	15.426	15.426						2.36667	60	2.36667					2.36667	60
CORLAY	FRA	EUROPE	2011-06-04	2011	MASTERS-CEI**	130	2	2	FRA	12	EL	LA	1	16.172	16.172						2.36667	60	2.36667					2.36667	60
CORLAY	FRA	EUROPE	2009-06-20	2009	CEI**	130	2	7	FRA	8	EL	LA	1	15.95	15.95						3.01667	60	3.01667					3.01667	60
CORLAY	FRA	EUROPE	2011-06-04	2011	MASTERS-CEI**	130	2	2	FRA	12	EL	LA	1	14.537	14.537						4.35	60	4.35					4.35	60
CORLAY	FRA	EUROPE	2010-06-20	2010	CEI*	110	1	2	FRA	7	EL	LA	1	17.229	17.229						3.55	62	3.55					3.55	62
CORLAY	FRA	EUROPE	2010-06-18	2010	CEI**	129	2	2	FRA	10	EL	LA	1	19.858	19.858						3.68333	62	3.68333					3.68333	62
CORLAY	FRA	EUROPE	2011-06-10	2011	MASTERSFRANCE-CEI*	110	1	1	FRA	11	EL	LA	1	15.802	15.802						5.93333	62	5.93333					5.93333	62
CORLAY	FRA	EUROPE	2011-06-10	2011	MASTERSFRANCE-CEI*	110	1	3	FRA	10	EL	LA	1	12.307	12.307						4	63	4					4	63
CORLAY	FRA	EUROPE	2011-06-12	2011	CEI***	160	3	2	FRA	8	EL	LA	1	16.025	16.025						1.48333	64	1.48333					1.48333	64
CORLAY	FRA	EUROPE	2009-06-21	2009	CEI*	100	1	3	FRA	12	EL	LA	1	14.307	14.307						2.06667	64	2.06667					2.06667	64
CORLAY	FRA	EUROPE	2011-06-10	2011	MASTERSFRANCE-CEI*	110	1	1	FRA	12	EL	LA	1	16.302	16.302						2.33333	64	2.33333					2.33333	64
CORLAY	FRA	EUROPE	2011-06-12	2011	CEI***	160	3	4	FRA	9	EL	ME	5	15.865	15.543	16.474	15.985	16.274	15.049		5.37	62	4.23333	3.55	4.11667	6.76667	8.18333	26.85	64	64	60	60	62
CORLAY	FRA	EUROPE	2011-06-12	2011	CEI***	160	3	6	BRN	8	EL	ME	4	16.1205	15.522	16.096	16.357	16.507			4.71667	62	6.73333	3.91667	3.4	4.81667		18.8667	64	60	64	60
CORLAY	FRA	EUROPE	2009-06-20	2009	CEI**	130	2	4	FRA	9	EL	ME	4	15.2542	16.518	16.472	16.983	11.044			5.20556	64	4.8	4.8	6.01667			15.6167	64	64	64	64
CORLAY	FRA	EUROPE	2011-06-13	2011	CEI*7ANS	100	1	1	FRA	7	EL	ME	4	16.1797	15.434	17.268	15.881	16.136			6.41111	64	6.36667	4.73333	8.13333			19.2333	60	64	62	70
CORLAY	FRA	EUROPE	2011-06-13	2011	CEI*7ANS	100	1	2	FRA	7	EL	ME	4	16.151	15.395	17.096	16.049	16.064			6.76111	67	6.68333	5.73333	7.86667			20.2833	64	64	64	76
CORLAY	FRA	EUROPE	2010-06-19	2010	CHAPTFRANCE-CEI***	160	3	6	ESP	9	EL	ME	3	16.0247	14.502	16.805	16.767				3.48333	59.3333	3.16667	3.06667	4.21667			10.45	58	56	64
CORLAY	FRA	EUROPE	2010-06-20	2010	CEI*	110	1	3	FRA	8	EL	ME	3	16.2743	17.122	16.858	14.843				6.47222	60.6667	1.81667	2.56667	15.0333			19.4167	58	60	64
CORLAY	FRA	EUROPE	2011-06-04	2011	MASTERS-CEI**	130	2	2	FRA	8	EL	ME	3	15.3813	15.456	18.19	12.498				8.24444	64	9.76667	6.96667	8			24.7333	64	64	64
CORLAY	FRA	EUROPE	2009-06-21	2009	CEI*	100	1	1	FRA	11	EL	ME	3	15.725	16.258	14.744	16.173				14.05	62	11.6	16.5				28.1	58	60	68
CORLAY	FRA	EUROPE	2011-06-13	2011	AMA1GP	90	1	1	FRA	10	EL	ME	3	14.345	14.374	15.214	13.447				8.625	65	9.15	8.1				17.25	60	64	71
CORLAY	FRA	EUROPE	2011-06-12	2011	CEI***	160	3	6	QAT	11	EL	ME	3	15.5407	15.353	16.019	15.25				9.33889	66	7.46667	5.86667	14.6833			28.0167	60	62	76
CORLAY	FRA	EUROPE	2010-06-20	2010	CEI*	110	1	1	FRA	8	EL	ME	3	16.666	16.405	17.169	16.424				7.60556	66	4.75	4.01667	14.05			22.8167	64	56	78
CORLAY	FRA	EUROPE	2009-06-21	2009	CEI*	100	1	1	FRA	10	EL	ME	3	16.8393	16.998	15.392	18.128				7.3	68.6667	5.8	8.8				14.6	62	64	80
CORLAY	FRA	EUROPE	2010-06-18	2010	CEI**	129	2	4	BEL	7	EL	ME	3	15.0217	14.931	14.815	15.319				5.47222	58	5.78333	4.11667	6.51667			16.4167	60	56
CORLAY	FRA	EUROPE	2011-06-13	2011	AMA1GP	90	1	2	FRA	7	EL	ME	2	13.1465	14.382	11.911					19.2	60	13.5833	24.8167				38.4	60	60
CORLAY	FRA	EUROPE	2009-06-21	2009	CEI*7ANS	100	1	1	FRA	7	EL	ME	2	15.2835	17.049	13.518					12.0667	68.5	4.01667	20.1167				24.1333	60	77
CORLAY	FRA	EUROPE	2011-06-13	2011	AMA1GP	90	1	1	FRA	8	EL	ME	2	14.9925	15.699	14.286					12.1333	70	3.41667	20.85				24.2667	60	80
CORLAY	FRA	EUROPE	2011-06-12	2011	MASTERS-CEI***	160	3	4	FRA	14	EL	RET	5	13.8154	15.735	16.597	15.165	12.278	9.302		5.34667	60.4	2.86667	1.73333	6.46667	9.03333	6.63333	26.7333	60	64	60	60	58
CORLAY	FRA	EUROPE	2011-06-12	2011	CEI***	160	3	2	BEL	13	EL	RET	5	15.4314	16.069	15.64	15.622	15.584	14.242		8.15	60.8	3.45	5.7	8.18333	8.86667	14.55	40.75	60	68	56	60	60
CORLAY	FRA	EUROPE	2011-06-12	2011	MASTERS-CEI***	160	3	4	FRA	13	EL	RET	5	14.9534	15.161	15.883	15.79	15.538	12.395		5.99333	60.4	6.73333	4.81667	5.1	5.78333	7.53333	29.9667	60	56	63	62	61
CORLAY	FRA	EUROPE	2010-06-19	2010	CHAPTFRANCE-CEI***	160	3	6	FRA	9	EL	RET	4	15.0035	14.432	16.979	15.748	12.855			3.44167	58	1.9	2.13333	5.76667	3.96667		13.7667	56	60	64	52
CORLAY	FRA	EUROPE	2011-06-04	2011	MASTERS-CEI**	130	2	3	FRA	12	EL	RET	4	16.4405	16.864	17.208	17.692	13.998			6.73333	62.5	2.46667	6.8	8.88333	8.78333		26.9333	60	76	58	56
CORLAY	FRA	EUROPE	2011-06-04	2011	MASTERS-CEI**	130	2	1	FRA	9	EL	RET	4	13.9345	13.265	15.543	15.159	11.771			8.225	60	14.7667	6.43333	6.33333	5.36667		32.9	60	60	64	56
CORLAY	FRA	EUROPE	2011-06-12	2011	CEI***	160	3	4	FRA	10	EL	RET	4	15.9285	15.958	16.185	15.818	15.753			3.24167	61.5	2.06667	2.65	4.13333	4.11667		12.9667	62	64	64	56
CORLAY	FRA	EUROPE	2011-06-04	2011	MASTERS-CEI**	130	2	6	FRA	11	EL	RET	4	15.7722	16.162	17.918	17.768	11.241			6.57917	61.75	3.38333	4.35	7.43333	11.15		26.3167	60	63	64	60
CORLAY	FRA	EUROPE	2010-06-19	2010	CHAPTFRANCE-CEI***	160	3	3	FRA	10	EL	RET	4	16.25	14.169	17.478	16.886	16.467			6.06667	63	6.48333	1.95	3.58333	12.25		24.2667	64	62	64	62
CORLAY	FRA	EUROPE	2011-06-04	2011	MASTERS-CEI**	130	2	4	FRA	10	EL	RET	4	20.3017	15.929	16.735	15.676	32.867			8.73889	61	4.55	13.0167	8.65			26.2167	58	58	64	64
CORLAY	FRA	EUROPE	2011-06-10	2011	MASTERSFRANCE-CEI*	110	1	1	FRA	8	EL	RET	3	15.2843	14.989	16.348	14.516				12.6556	63.5	10.6333	16.65	10.6833			37.9667	64	62	64	64
CORLAY	FRA	EUROPE	2010-06-18	2010	CEI**	129	2	2	FRA	9	EL	RET	3	15.1593	15.23	15.494	14.754				5.63333	58.6667	4.53333	5.58333	6.78333			16.9	60	64	52
CORLAY	FRA	EUROPE	2011-06-04	2011	MASTERS-CEI**	130	2	1	FRA	15	EL	RET	3	16.5783	16.087	17.349	16.299				4.42778	60	2.86667	7.43333	2.98333			13.2833	64	56	60
CORLAY	FRA	EUROPE	2010-06-20	2010	CEI*	110	1	2	FRA	7	EL	RET	3	15.2467	16.136	16.767	12.837				9.04444	57.3333	4.93333	6.05	16.15			27.1333	52	60	60
CORLAY	FRA	EUROPE	2011-06-04	2011	MASTERS-CEI**	130	2	4	FRA	13	EL	RET	3	16.2013	15.729	17.921	14.954				7.05	61.3333	6.9	3.45	10.8			21.15	60	64	60
CORLAY	FRA	EUROPE	2009-06-20	2009	CEI**	130	2	5	FRA	7	EL	RET	3	15.3993	16.708	16.388	13.102				8.66667	61	3.13333	3.9	18.9667			26	62	60	61
CORLAY	FRA	EUROPE	2010-06-20	2010	CEI*	110	1	2	FRA	7	EL	RET	3	16.3953	16.205	17.618	15.363				2.1	62.3333	1.95	2.13333	2.21667			6.3	61	64	62
CORLAY	FRA	EUROPE	2011-06-04	2011	MASTERS-CEI**	130	2	3	FRA	8	EL	RET	3	15.5667	15.7	16.277	14.723				10.7	61.3333	4.63333	15.1667	12.3			32.1	60	60	64
CORLAY	FRA	EUROPE	2010-06-20	2010	CEI*	110	1	2	FRA	14	EL	RET	3	14.8027	15.666	15.072	13.67				8.41111	66.6667	4.86667	2.98333	17.3833			25.2333	60	60	80
CORLAY	FRA	EUROPE	2011-06-04	2011	MASTERS-CEI**	130	2	1	FRA	11	EL	RET	2	16.856	16.153	17.559					4.23333	52	2.48333	5.98333				8.46667	60	44
CORLAY	FRA	EUROPE	2010-06-19	2010	CHAPTFRANCE-CEI***	160	3	1	BEL	13	EL	RET	3	12.438	13.457	15.232	8.625				7.25	58	8.96667	6.71667	6.06667			21.75	60	56
CORLAY	FRA	EUROPE	2010-06-18	2010	CEI**	129	2	7	FRA	9	EL	RET	2	14.636	14.631	14.641					4.175	54	1.28333	7.06667				8.35	50	58
CORLAY	FRA	EUROPE	2011-06-10	2011	MASTERSFRANCE-CEI*	110	1	1	FRA	16	EL	RET	2	16.293	15.614	16.972					7.98333	58	6.58333	9.38333				15.9667	56	60
CORLAY	FRA	EUROPE	2010-06-19	2010	CHAPTFRANCE-CEI***	160	3	3	FRA	9	EL	RET	3	15.63	14.434	16.551	15.905				5.47222	59	3.68333	5.13333	7.6			16.4167	58	60
CORLAY	FRA	EUROPE	2010-06-18	2010	CEI**	129	2	2	FRA	10	EL	RET	2	14.4915	14.947	14.036					7.46667	60	5.35	9.58333				14.9333	60	60
CORLAY	FRA	EUROPE	2010-06-18	2010	CEI**	129	2	3	BEL	10	EL	RET	2	14.073	14.456	13.69					7.63333	61	7.76667	7.5				15.2667	62	60
CORLAY	FRA	EUROPE	2010-06-18	2010	CEI**	129	2	1	FRA	8	EL	RET	2	13.8885	14.528	13.249					5.54167	61	2.35	8.73333				11.0833	60	62
CORLAY	FRA	EUROPE	2011-06-10	2011	MASTERSFRANCE-CEI*	110	1	1	FRA	7	EL	RET	2	14.83	14.632	15.028					5.78333	63	3.81667	7.75				11.5667	64	62
CORLAY	FRA	EUROPE	2009-06-20	2009	CEI**	130	2	3	FRA	7	EL	RET	2	14.392	15.55	13.234					14.6417	63.5	10.3667	18.9167				29.2833	64	63
CORLAY	FRA	EUROPE	2010-06-20	2010	AMA1GP-CEI*	90	1	2	MAS	8	EL	RET	2	14.624	14.973	14.275					3.96667	62	3.66667	4.26667				7.93333	60	64
CORLAY	FRA	EUROPE	2010-06-19	2010	CHAPTFRANCE-CEI***	160	3	5	FRA	8	EL	RET	2	14.6525	14.642	14.663					1.94167	63	2.2	1.68333				3.88333	62	64
CORLAY	FRA	EUROPE	2009-06-21	2009	CEI*	100	1	1	FRA	10	EL	RET	1	14.658	14.658						11.5667	56	11.5667					11.5667	56
CORLAY	FRA	EUROPE	2011-06-13	2011	CEI*7ANS	100	1	2	FRA	7	EL	RET	1	15.925	15.925						2.53333	62	2.53333					2.53333	62
CORLAY	FRA	EUROPE	2010-06-18	2010	CEI**	129	2	4	FRA	7	EL	RET	1	15.152	15.152						10	69	10					10	69
CORLAY	FRA	EUROPE	2011-06-12	2011	MASTERS-CEI***	160	3	4	FRA	9	Q			13.3163	13.985	15.251	14.453	12.709	12.16	11.34	4.67	58.6	3.15	3.56667	4.96667	5.41667	6.25	23.35	60	64	56	52	61	48
CORLAY	FRA	EUROPE	2011-06-12	2011	MASTERS-CEI***	160	3	4	FRA	9	Q			15.9807	16.229	16.235	16.233	16.302	15.49	15.395	3.01667	60.4	2.38333	2.48333	1.78333	4.2	4.23333	15.0833	60	56	64	62	60	52
CORLAY	FRA	EUROPE	2011-06-12	2011	MASTERS-CEI***	160	3	7	FRA	11	Q			16.1715	15.497	15.954	16.608	16.239	15.729	17.002	4.39	60.8	2.5	4.9	2.75	5	6.8	21.95	60	64	60	58	62	56
CORLAY	FRA	EUROPE	2011-06-12	2011	MASTERS-CEI***	160	3	6	FRA	12	Q			15.949	15.455	15.634	15.598	15.727	15.601	17.679	6.18	60.8	5.46667	7.33333	5.86667	5.68333	6.55	30.9	60	60	60	62	62	56
CORLAY	FRA	EUROPE	2011-06-12	2011	MASTERS-CEI***	160	3	4	FRA	13	Q			16.3537	16.249	16.373	16.156	16.6	15.996	16.748	2.16667	61.2	2.28333	1.63333	1.61667	2.48333	2.81667	10.8333	60	58	62	64	62	56
CORLAY	FRA	EUROPE	2011-06-12	2011	MASTERS-CEI***	160	3	7	POR	12	Q			14.3905	15.192	16.078	15.751	15.405	13.383	10.534	6.72333	60	7.55	3.5	4.05	5.6	12.9167	33.6167	62	52	62	60	64	56
CORLAY	FRA	EUROPE	2011-06-12	2011	MASTERS-CEI***	160	3	6	OMA	9	Q			15.9278	16.158	16.403	15.787	16.016	16.033	15.17	5.11333	61.6	2.88333	2.56667	4.9	5.83333	9.38333	25.5667	60	60	60	64	64	56
CORLAY	FRA	EUROPE	2011-06-12	2011	MASTERS-CEI***	160	3	6	FRA	9	Q			14.7093	15.426	15.652	15.618	15.277	14.069	12.214	7.05	62	5.65	7.33333	5.91667	8.03333	8.31667	35.25	64	60	62	60	64	58
CORLAY	FRA	EUROPE	2011-06-12	2011	MASTERS-CEI***	160	3	5	FRA	8	Q			13.3283	13.998	15.316	14.398	12.807	12.077	11.374	4.45333	58.8	3.05	3.06667	5	4.61667	6.53333	22.2667	62	64	60	56	52	60
CORLAY	FRA	EUROPE	2011-06-12	2011	MASTERS-CEI***	160	3	2	FRA	8	Q			14.9785	15.799	16.009	15.336	15.393	13.948	13.386	3.93	58.5	2.5	1.56667	3.81667	5.08333	6.68333	19.65	60	56	60		58	60
CORLAY	FRA	EUROPE	2011-06-12	2011	MASTERS-CEI***	160	3	3	FRA	9	Q			15.9898	15.52	15.246	16.3	16.524	15.584	16.765	3.83667	60.4	6.75	2.51667	2	3.56667	4.35	19.1833	60	58	64	60	60	60
CORLAY	FRA	EUROPE	2011-06-12	2011	MASTERS-CEI***	160	3	6	FRA	12	Q			17.2372	16.148	16.226	15.969	16.524	16.196	22.36	2.51	61.4	2.38333	1.26667	1.7	2.73333	4.46667	12.55	62	58	63	64	60	60
CORLAY	FRA	EUROPE	2011-06-12	2011	MASTERS-CEI***	160	3	3	FRA	10	Q			16.273	16.166	16.283	16.246	16.396	15.888	16.659	3.11667	57.6	2.81667	2.08333	1.96667	3.78333	4.93333	15.5833	52	60	58	56	62	60
CORLAY	FRA	EUROPE	2011-06-12	2011	MASTERS-CEI***	160	3	3	FRA	10	Q			14.9807	15.958	16.325	15.563	14.868	13.816	13.354	4.08333	62	3.63333	1.91667	2.8	5.61667	6.45	20.4167	60	64	64	58	64	60
CORLAY	FRA	EUROPE	2011-06-12	2011	MASTERS-CEI***	160	3	1	FRA	9	Q			16.4175	16.151	15.932	16.163	16.078	15.868	18.313	3.37	62.8	2.31667	2.75	1.75	4.9	5.13333	16.85	64	64	64	58	64	60
CORLAY	FRA	EUROPE	2011-06-12	2011	MASTERS-CEI***	160	3	7	FRA	11	Q			16.735	15.633	16.822	16.107	16.557	15.551	19.74	2.55667	61.6	4.01667	1.2	1.2	2	4.36667	12.7833	60	64	60	60	64	60
CORLAY	FRA	EUROPE	2011-06-12	2011	MASTERS-CEI***	160	3	1	MAS	8	Q			14.1337	15.508	15.768	14.549	13.079	12.149	13.749	7.70333	61.2	3.76667	6.01667	8.25	8.56667	11.9167	38.5167	60	60	60	62	64	60
CORLAY	FRA	EUROPE	2011-06-12	2011	MASTERS-CEI***	160	3	5	FRA	8	Q			15.5748	15.342	16.455	15.812	15.923	15.547	14.37	5.06667	62.8	2.46667	3.35	4.51667	6.23333	8.76667	25.3333	64	64	60	62	64	60
CORLAY	FRA	EUROPE	2011-06-12	2011	MASTERS-CEI***	160	3	4	FRA	13	Q			15.159	16.119	16.2	16.063	16.134	14.758	11.68	4.48	62	3.08333	3.43333	3.91667	4.31667	7.65	22.4	64	58	62	62	64	60
CORLAY	FRA	EUROPE	2011-06-12	2011	MASTERS-CEI***	160	3	8	FRA	12	Q			16.6695	15.854	16.21	15.773	16.677	16.214	19.289	4.42667	63.4	2.63333	2.7	5.05	5.33333	6.41667	22.1333	64	64	61	64	64	60
CORLAY	FRA	EUROPE	2011-06-12	2011	MASTERS-CEI***	160	3	4	RUS	12	Q			13.3865	14.882	15.249	13.617	12.647	11.783	12.141	7.7	63.2	7.48333	5.86667	6.13333	7.11667	11.9	38.5	60	64	64	64	64	60
CORLAY	FRA	EUROPE	2011-06-12	2011	MASTERS-CEI***	160	3	3	MAS	10	Q			14.2843	15.464	15.856	14.676	13.937	12.512	13.261	6.92	60.8	3.1	2.48333	6.86667	9.03333	13.1167	34.6	60	62	60	62	60	62
CORLAY	FRA	EUROPE	2011-06-12	2011	MASTERS-CEI***	160	3	4	FRA	14	Q			17.1748	16.089	16.302	16.046	16.494	16.096	22.022	2.44333	62.4	2.71667	1.3	1.2	2.26667	4.73333	12.2167	58	62	64	64	64	62
CORLAY	FRA	EUROPE	2011-06-12	2011	MASTERS-CEI***	160	3	6	FRA	10	Q			16.6705	16.151	16.106	15.909	16.52	15.905	19.432	3.74	61.2	2.86667	1.86667	3.2	3.83333	6.93333	18.7	64	64	64	58	56	63
CORLAY	FRA	EUROPE	2011-06-12	2011	MASTERS-CEI***	160	3	5	MAS	9	Q			14.2823	15.619	16.019	15.492	16.344	11.12	11.1	6.62667	60.8	4.3	3.85	6.93333	10.35	7.7	33.1333	60	64	62	58	60	63
CORLAY	FRA	EUROPE	2011-06-12	2011	MASTERS-CEI***	160	3	3	FRA	8	Q			17.0883	16.264	16.383	15.909	16.748	16.069	21.157	3.16333	61.6	2.16667	1.98333	3.43333	3.55	4.68333	15.8167	64	60	64	60	60	64
CORLAY	FRA	EUROPE	2011-06-12	2011	MASTERS-CEI***	160	3	5	QAT	11	Q			17.3047	16.323	16.219	15.849	16.21	16.189	23.038	3.2	64	1.83333	1.35	2.05	4.15	6.61667	16	64	64	64	64	64	64
CORLAY	FRA	EUROPE	2010-06-19	2010	CHAPTFRANCE-CEI***	160	3	4	FRA	17	Q			16.1336	14.591	16.76	16.644	16.58	16.093		3.35833	56.2	2.61667	2.53333	3.13333	5.15		13.4333	61	54	62	56	48
CORLAY	FRA	EUROPE	2010-06-19	2010	CHAPTFRANCE-CEI***	160	3	7	FRA	10	Q			16.7302	14.646	16.546	16.617	16.759	19.083		4.05	59.2	2.21667	4.51667	4.25	5.21667		16.2	60	62	60	64	50
CORLAY	FRA	EUROPE	2011-06-04	2011	MASTERS-CEI**	130	2	3	FRA	7	Q			14.273	14.2	15.074	14.33	13.455	14.397		4.59583	56.4	2.4	3.68333	5.46667	6.83333		18.3833	60	56	58	56	52
CORLAY	FRA	EUROPE	2010-06-19	2010	CHAPTFRANCE-CEI***	160	3	5	FRA	10	Q			17.7842	14.599	16.883	16.694	18.454	22.291		4.25833	58.4	3.25	2.56667	5.73333	5.48333		17.0333	64	60	58	58	52
CORLAY	FRA	EUROPE	2010-06-19	2010	CHAPTFRANCE-CEI***	160	3	7	FRA	9	Q			15.6334	14.508	17.027	16.732	17.594	12.306		2.7875	58	0.716667	1.46667	2.66667	6.3		11.15	58	62	60	58	52
CORLAY	FRA	EUROPE	2011-06-04	2011	MASTERS-CEI**	130	2	2	FRA	12	Q			13.126	15.274	17.198	16.185	12.083	7.825		6.50417	57.6	7.41667	5.53333	6.21667	6.85		26.0167	56	60	60	60	52
CORLAY	FRA	EUROPE	2010-06-19	2010	CHAPTFRANCE-CEI***	160	3	6	FRA	8	Q			15.5906	14.28	15.994	14.835	14.853	17.991		3.34583	59.2	2.08333	2.01667	3.85	5.43333		13.3833	60	64	60	60	52
CORLAY	FRA	EUROPE	2011-06-04	2011	MASTERS-CEI**	130	2	3	FRA	12	Q			16.043	15.954	17.693	16.019	14.955	15.489		6.6875	59.6	5.45	6.51667	7.55	7.23333		26.75	60	60	64	62	52
CORLAY	FRA	EUROPE	2011-06-04	2011	MASTERS-CEI**	130	2	1	FRA	10	Q			16.045	15.85	17.411	16.302	15.348	15.023		4.10833	58.4	3.95	2.78333	4.73333	4.96667		16.4333	60	56	60	64	52
CORLAY	FRA	EUROPE	2011-06-04	2011	MASTERS-CEI**	130	2	1	FRA	7	Q			14.468	14.995	14.838	14.549	13.808	14.277		4.24167	60.8	1.81667	3.85	5.48333	5.81667		16.9667	64	64	60	64	52
CORLAY	FRA	EUROPE	2011-06-04	2011	MASTERS-CEI**	130	2	7	FRA	10	Q			17.513	16.251	17.657	18.226	17.321	18.447		6.31667	57.2	3.95	5.71667	7.13333	8.46667		25.2667	56	52	62	64	52
CORLAY	FRA	EUROPE	2010-06-19	2010	CHAPTFRANCE-CEI***	160	3	4	FRA	12	Q			15.6582	14.502	16.951	16.374	16.642	13.822		3.78333	60	3.15	1.83333	4.25	5.9		15.1333	62	60	62	64	52
CORLAY	FRA	EUROPE	2011-06-04	2011	MASTERS-CEI**	130	2	2	FRA	9	Q			16.042	15.068	17.992	17.535	14.784	14.918		2.4125	61.6	1.35	1.56667	2.13333	4.6		9.65	60	68	64	64	52
CORLAY	FRA	EUROPE	2010-06-19	2010	CHAPTFRANCE-CEI***	160	3	4	BRA	11	Q			13.8364	14.131	15.132	13.959	13.268	12.692		7.0125	59.4	3.88333	5.28333	9.68333	9.2		28.05	58	60	64	62	53
CORLAY	FRA	EUROPE	2011-06-04	2011	MASTERS-CEI**	130	2	2	FRA	13	Q			16.03	16.881	17.483	18.158	15.283	12.629		5.425	59.2	2.71667	4.5	4.96667	9.51667		21.7	64	56	62	60	54
CORLAY	FRA	EUROPE	2011-06-04	2011	MASTERS-CEI**	130	2	3	FRA	10	Q			17.515	16.478	17.645	18.258	17.582	17.647		1.52083	58	1.01667	0.933333	1.78333	2.35		6.08333	62	56	54	64	54
CORLAY	FRA	EUROPE	2011-06-04	2011	MASTERS-CEI**	130	2	3	BRA	11	Q			14.272	14.207	15.076	14.33	13.439	14.412		4.59167	57.8	2.38333	3.65	5.4	6.93333		18.3667	60	57	60	56	56
CORLAY	FRA	EUROPE	2010-06-19	2010	CHAPTFRANCE-CEI***	160	3	7	FRA	12	Q			14.1458	14.233	15.992	14.797	14.327	11.38		5.42917	58.4	3.03333	2.56667	4.63333	11.4833		21.7167	58	60	62	56	56
CORLAY	FRA	EUROPE	2010-06-19	2010	CHAPTFRANCE-CEI***	160	3	4	FRA	12	Q			15.1346	14.424	16.349	16.736	13.515	14.649		5.30833	59.2	3.81667	7.31667	6.55	3.55		21.2333	60	60	60	60	56
CORLAY	FRA	EUROPE	2011-06-04	2011	MASTERS-CEI**	130	2	3	FRA	8	Q			14.468	14.989	14.871	14.593	13.83	14.141		4.075	60.2	2.55	3.75	4.95	5.05		16.3	64	61	60	60	56
CORLAY	FRA	EUROPE	2010-06-19	2010	CHAPTFRANCE-CEI***	160	3	3	MAS	9	Q			13.8758	14.008	15.392	13.971	12.957	13.051		7.5875	58.8	4.83333	3.91667	8.25	13.35		30.35	56	62	60	60	56
CORLAY	FRA	EUROPE	2010-06-19	2010	CHAPTFRANCE-CEI***	160	3	4	FRA	8	Q			15.4518	13.978	16.355	14.881	14.599	17.446		4.40417	58.8	5.11667	1.8	3.06667	7.63333		17.6167	54	64	60	60	56
CORLAY	FRA	EUROPE	2010-06-19	2010	CHAPTFRANCE-CEI***	160	3	7	FRA	10	Q			17.8456	14.675	16.834	16.571	18.456	22.692		2	61	1.8	2.13333	2.23333	1.83333		8	62	64	61	62	56
CORLAY	FRA	EUROPE	2011-06-04	2011	MASTERS-CEI**	130	2	1	POR	10	Q			16.891	16.563	17.861	18.404	15.27	16.994		3.9625	60.8	2.46667	2.36667	3.26667	7.75		15.85	62	60	64	62	56
CORLAY	FRA	EUROPE	2010-06-19	2010	CHAPTFRANCE-CEI***	160	3	3	FRA	8	Q			15.1486	14.62	16.883	16.469	13.313	14.458		2.5375	61.6	2.2	2.4	3.05	2.5		10.15	64	62	64	62	56
CORLAY	FRA	EUROPE	2011-06-04	2011	MASTERS-CEI**	130	2	3	FRA	10	Q			13.628	14.443	14.726	14.135	12.746	12.076		5.45417	61.4	6.05	4.05	4.95	6.76667		21.8167	60	64	64	63	56
CORLAY	FRA	EUROPE	2010-06-19	2010	CHAPTFRANCE-CEI***	160	3	6	FRA	12	Q			15.309	14.398	16.744	16.656	16.753	11.994		4.74583	61.2	4.2	5.06667	4.4	5.31667		18.9833	64	64	58	64	56
CORLAY	FRA	EUROPE	2010-06-19	2010	CHAPTFRANCE-CEI***	160	3	3	FRA	14	Q			17.2264	14.636	16.831	16.627	18.35	19.688		2.3125	60.6	2.1	2.61667	2.05	2.48333		9.25	62	61	60	64	56
CORLAY	FRA	EUROPE	2010-06-19	2010	CHAPTFRANCE-CEI***	160	3	5	FRA	14	Q			15.52	14.605	16.566	16.746	16.44	13.243		4.0875	60	1.56667	4.15	3.71667	6.91667		16.35	60	58	62	64	56
CORLAY	FRA	EUROPE	2011-06-04	2011	MASTERS-CEI**	130	2	2	FRA	11	Q			13.628	14.45	14.724	14.135	12.969	11.753		4.78333	60.2	6.01667	4.05	4.91667	4.15		19.1333	63	60	62	58	58
CORLAY	FRA	EUROPE	2010-06-19	2010	CHAPTFRANCE-CEI***	160	3	8	FRA	10	Q			15.5636	14.158	16.117	14.818	14.973	17.752		3.5	61	3.15	2.18333	3.88333	4.78333		14	62	63	62	60	58
CORLAY	FRA	EUROPE	2010-06-19	2010	CHAPTFRANCE-CEI***	160	3	5	FRA	10	Q			14.0276	14.408	17.076	16.895	12.122	9.637		3.01667	59.6	3.38333	2.71667	2.41667	3.55		12.0667	60	60	58	62	58
CORLAY	FRA	EUROPE	2011-06-04	2011	MASTERS-CEI**	130	2	2	FRA	10	Q			16.892	16.543	17.778	18.075	16.911	14.757		4.0625	61.6	1.45	3.26667	5.28333	6.25		16.25	64	64	60	62	58
CORLAY	FRA	EUROPE	2011-06-04	2011	MASTERS-CEI**	130	2	1	MAS	8	Q			14.948	14.086	15.743	15.503	15.291	13.62		6.99167	61.2	10.05	1.9	6.93333	9.08333		27.9667	60	64	62	62	58
CORLAY	FRA	EUROPE	2011-06-04	2011	MASTERS-CEI**	130	2	4	FRA	9	Q			14.948	14.003	15.747	16.131	15.116	13.388		7.425	60.8	15.4833	2.68333	3.9	7.63333		29.7	60	60	64	62	58
CORLAY	FRA	EUROPE	2011-06-04	2011	MASTERS-CEI**	130	2	4	FRA	15	Q			14.988	16.593	17.819	18.114	12.863	11.25		2.89167	58.8	2.26667	2.46667	3.61667	3.21667		11.5667	56	62	54	64	58
CORLAY	FRA	EUROPE	2011-06-04	2011	MASTERS-CEI**	130	2	3	FRA	11	Q			14.281	15.159	16.421	16.131	10.907	15.5		8.35833	60.4	8.26667	9.55	6.66667	8.95		33.4333	60	58	62	64	58
CORLAY	FRA	EUROPE	2010-06-19	2010	CHAPTFRANCE-CEI***	160	3	4	FRA	12	Q			16.5702	14.634	16.822	16.629	17.817	16.949		3.57917	61.8	2.26667	2.53333	3.93333	5.58333		14.3167	60	64	63	64	58
CORLAY	FRA	EUROPE	2011-06-12	2011	MASTERS-CEI***	160	3	4	FRA	13	Q			17.155	16.216	16.474	15.847	16.653	16.203	21.537	3.46667	60.4	2.48333	1.85	4.1	4.38333	4.51667	17.3333	60	62	64	56	60
CORLAY	FRA	EUROPE	2011-06-04	2011	MASTERS-CEI**	130	2	5	FRA	12	Q			18.184	16.318	18.225	18.453	17.426	22.448		2.33333	59.2	2.53333	1.63333	2.05	3.11667		9.33333	60	56	60	60	60
CORLAY	FRA	EUROPE	2011-06-04	2011	MASTERS-CEI**	130	2	3	FRA	9	Q			16.892	16.524	17.518	17.837	15.976	16.814		5.3625	60.4	1.48333	5.18333	7.85	6.93333		21.45	62	60	60	60	60
CORLAY	FRA	EUROPE	2010-06-19	2010	CHAPTFRANCE-CEI***	160	3	4	FRA	10	Q			14.9986	14.378	16.963	16.654	13.184	13.814		4.10833	60.2	4.36667	3.15	4.86667	4.05		16.4333	60	60	61	60	60
CORLAY	FRA	EUROPE	2011-06-04	2011	MASTERS-CEI**	130	2	3	FRA	10	Q			17.249	15.646	17.971	19.364	16.607	16.998		5.325	58.8	5.1	3.16667	2.76667	10.2667		21.3	56	56	62	60	60
CORLAY	FRA	EUROPE	2011-06-04	2011	MASTERS-CEI**	130	2	2	FRA	10	Q			15.908	15.718	17.518	16.344	15.194	14.421		5.31667	61	5.11667	5.65	4.53333	5.96667		21.2667	63	60	62	60	60
CORLAY	FRA	EUROPE	2011-06-04	2011	MASTERS-CEI**	130	2	5	BRA	8	Q			15.428	15.087	16.101	15.079	15.114	15.674		2.75833	60.8	2.46667	2.16667	2.71667	3.68333		11.0333	62	58	64	60	60
CORLAY	FRA	EUROPE	2010-06-19	2010	CHAPTFRANCE-CEI***	160	3	6	FRA	8	Q			15.1434	14.354	16.854	16.071	13.62	14.818		3.72083	58.4	1.36667	3.5	4.48333	5.53333		14.8833	48	60	64	60	60
CORLAY	FRA	EUROPE	2011-06-04	2011	MASTERS-CEI**	130	2	1	FRA	12	Q			18.22	16.245	17.869	18.978	17.944	21.687		2.975	60.8	2.28333	4.31667	2.83333	2.46667		11.9	60	60	64	60	60
CORLAY	FRA	EUROPE	2011-06-04	2011	MASTERS-CEI**	130	2	4	FRA	9	Q			12.969	15.313	16.951	16.043	12.143	7.526		5.85	61.2	4	4.08333	6.93333	8.38333		23.4	60	62	64	60	60
CORLAY	FRA	EUROPE	2010-06-19	2010	CHAPTFRANCE-CEI***	160	3	3	FRA	13	Q			16.1424	14.591	16.829	16.44	16.665	16.187		3.73333	62.2	2.38333	2.8	4.05	5.7		14.9333	64	63	64	60	60
CORLAY	FRA	EUROPE	2011-06-04	2011	MASTERS-CEI**	130	2	3	FRA	9	Q			18.221	16.707	17.742	18.234	17.612	23.226		3.7	62.4	1.81667	2.9	4.18333	5.9		14.8	64	64	64	60	60
CORLAY	FRA	EUROPE	2011-06-04	2011	MASTERS-CEI**	130	2	3	FRA	10	Q			18.002	16.69	17.947	18.339	17.704	20.153		2.50417	61.2	1.88333	1.91667	2.53333	3.68333		10.0167	60	62	62	62	60
CORLAY	FRA	EUROPE	2010-06-19	2010	CHAPTFRANCE-CEI***	160	3	7	FRA	9	Q			16.4818	14.737	16.87	16.751	18.915	15.136		1.9625	60.2	1.43333	1.55	1.91667	2.95		7.85	56	60	63	62	60
CORLAY	FRA	EUROPE	2011-06-04	2011	MASTERS-CEI**	130	2	3	FRA	8	Q			16.045	16.347	17.488	16.357	14.926	15.036		3.46667	61.6	1.2	2.46667	5.06667	5.13333		13.8667	59	64	63	62	60
CORLAY	FRA	EUROPE	2010-06-19	2010	CHAPTFRANCE-CEI***	160	3	4	FRA	11	Q			16.505	14.638	16.722	16.671	16.489	18.005		3.69583	60.8	2.06667	2.63333	4.4	5.68333		14.7833	62	58	60	64	60
CORLAY	FRA	EUROPE	2011-06-04	2011	MASTERS-CEI**	130	2	5	FRA	8	Q			18.18	17.329	17.581	17.719	17.891	22.143		2.8375	61.6	1.08333	1.2	4.55	4.51667		11.35	60	64	60	64	60
CORLAY	FRA	EUROPE	2011-06-04	2011	MASTERS-CEI**	130	2	3	QAT	12	Q			16.797	15.294	18.066	17.554	16.559	16.232		7.1375	62	7.6	6.9	6.83333	7.21667		28.55	62	64	60	64	60
CORLAY	FRA	EUROPE	2011-06-04	2011	MASTERS-CEI**	130	2	3	FRA	13	Q			18.008	16.717	17.614	18.441	17.415	21.496		4.14583	62	1.61667	3.7	4.18333	7.08333		16.5833	64	60	62	64	60
CORLAY	FRA	EUROPE	2011-06-04	2011	MASTERS-CEI**	130	2	4	FRA	11	Q			18.407	16.782	17.303	18.482	17.663	26.207		4.95	62	1.36667	5.73333	5.56667	7.13333		19.8	64	60	62	64	60
CORLAY	FRA	EUROPE	2011-06-04	2011	MASTERS-CEI**	130	2	3	FRA	12	Q			16.893	16.438	17.76	18.071	17.574	14.1		1.8625	60	1.3	1.5	2.03333	2.61667		7.45	50	64	62	64	60
CORLAY	FRA	EUROPE	2011-06-04	2011	MASTERS-CEI**	130	2	2	QAT	7	Q			17.974	16.396	18.115	17.67	17.955	20.547		3.59167	62.4	1.78333	1.71667	5.4	5.46667		14.3667	62	64	62	64	60
CORLAY	FRA	EUROPE	2010-06-19	2010	CHAPTFRANCE-CEI***	160	3	3	FRA	8	Q			15.187	14.553	16.951	16.73	16.382	11.319		3.79583	61.8	2.55	2.45	5.26667	4.91667		15.1833	57	64	64	64	60
CORLAY	FRA	EUROPE	2011-06-04	2011	MASTERS-CEI**	130	2	6	FRA	10	Q			16.888	16.853	17.133	17.992	17.217	14.951		5.97917	62.4	1.01667	6.53333	7.41667	8.95		23.9167	64	62	62	62	62
CORLAY	FRA	EUROPE	2011-06-04	2011	MASTERS-CEI**	130	2	4	FRA	10	Q			16.844	16.251	17.788	17.926	16.857	14.971		5.48333	62.8	2.95	4.03333	6.38333	8.56667		21.9333	62	64	60	64	64
CORLAY	FRA	EUROPE	2011-06-10	2011	MASTERSFRANCE-CEI*	110	1	1	FRA	10	Q			16.3117	15.877	17.078	17.311	14.981			5.51111	57.5	2.86667	6.13333	7.53333			16.5333	62	60	60	48
CORLAY	FRA	EUROPE	2011-06-10	2011	MASTERSFRANCE-CEI*	110	1	1	FRA	9	Q			16.1908	15.526	17.201	17.301	14.735			6.92778	58	7.15	6.38333	7.25			20.7833	60	64	60	48
CORLAY	FRA	EUROPE	2010-06-18	2010	CEI**	129	2	4	FRA	8	Q			14.163	14.42	14.066	14.051	14.115			6.07778	56	8.78333	3.4	6.05			18.2333	60	60		48
CORLAY	FRA	EUROPE	2009-06-20	2009	CEI**	130	2	3	FRA	8	Q			14.463	16.019	14.567	14.169	13.07			2.35556	55.75	2.25	2.11667	2.7			7.06667	60	57	56	50
CORLAY	FRA	EUROPE	2011-06-10	2011	MASTERSFRANCE-CEI*	110	1	2	FRA	12	Q			13.7228	14.164	15.759	13.777	11.191			8.41111	52.5	3.75	4.15	17.3333			25.2333	40	60	60	50
CORLAY	FRA	EUROPE	2011-06-10	2011	MASTERSFRANCE-CEI*	110	1	1	FRA	15	Q			15.2713	15.48	16.667	14.549	14.389			4.3	54.5	4.78333	2.96667	5.15			12.9	52	61	54	51
CORLAY	FRA	EUROPE	2009-06-20	2009	CEI**	130	2	1	GBR	10	Q			16.54	16.408	16.519	16.72	16.516			2.43333	57.75	2.06667	1.85	3.38333			7.3	56	64	60	51
CORLAY	FRA	EUROPE	2010-06-18	2010	CEI**	129	2	2	FRA	7	Q			15.346	15.159	14.423	15.599	17.246			4.94444	53	3.86667	5.08333	5.88333			14.8333	52	52	56	52
CORLAY	FRA	EUROPE	2010-06-18	2010	CEI**	129	2	3	FRA	12	Q			15.867	15.4	14.535	15.721	20.876			2.08889	53.5	1.6	1.75	2.91667			6.26667	48	54	60	52
CORLAY	FRA	EUROPE	2011-06-10	2011	MASTERSFRANCE-CEI*	110	1	2	FRA	11	Q			16.25	16.442	17.007	17.304	14.247			3.92778	58.5	1.7	4.66667	5.41667			11.7833	60	62	60	52
CORLAY	FRA	EUROPE	2009-06-20	2009	CEI**	130	2	3	MAS	8	Q			14.463	16.095	14.509	13.975	13.262			2.72778	58.5	1.71667	1.88333	4.58333			8.18333	60	60	62	52
CORLAY	FRA	EUROPE	2010-06-18	2010	CEI**	129	2	2	FRA	10	Q			15.834	15.219	14.644	15.684	20.797			2.43889	59	3.01667	2.08333	2.21667			7.31667	60	60	64	52
CORLAY	FRA	EUROPE	2011-06-10	2011	MASTERSFRANCE-CEI*	110	1	2	FRA	11	Q			16.4178	14.547	15.89	18.96	16.274			3.21667	51.5	1.2	3.53333	4.91667			9.65	48	52	52	54
CORLAY	FRA	EUROPE	2009-06-20	2009	CEI**	130	2	3	FRA	9	Q			13.595	13.862	13.228	12.595	15.124			8.42222	58.5	5.75	5.75	13.7667			25.2667	58	60	62	54
CORLAY	FRA	EUROPE	2011-06-13	2011	CEI*7ANS	100	1	3	FRA	7	Q			17.1088	15.457	18.187	16.497	18.294			6.45	59.5	6.66667	5.21667	7.46667			19.35	62	60	62	54
CORLAY	FRA	EUROPE	2009-06-20	2009	CEI**	130	2	4	FRA	11	Q			16.682	16.769	16.062	16.751	17.194			4.06111	58.25	2.73333	5.68333	3.76667			12.1833	57	58	64	54
CORLAY	FRA	EUROPE	2011-06-10	2011	MASTERSFRANCE-CEI*	110	1	2	FRA	8	Q			15.2172	13.968	15.812	15.871	15.218			5.10556	56.25	5.16667	5.11667	5.03333			15.3167	58	60	52	55
CORLAY	FRA	EUROPE	2011-06-10	2011	MASTERSFRANCE-CEI*	110	1	1	FRA	9	Q			15.241	15.28	15.441	15.319	14.924			4.45556	57.5	3.78333	4.33333	5.25			13.3667	60	60	54	56
CORLAY	FRA	EUROPE	2010-06-20	2010	CEI*	110	1	1	MAS	7	Q			14.937	15.497	15.563	14.478	14.21			6.92222	54	8.5	3	9.26667			20.7667	44	60	56	56
CORLAY	FRA	EUROPE	2010-06-18	2010	CEI**	129	2	2	BEL	7	Q			13.713	15.061	14.647	14.286	10.168			7.34444	56	4.1	3.56667	14.3667			22.0333	52	60	56	56
CORLAY	FRA	EUROPE	2011-06-10	2011	MASTERSFRANCE-CEI*	110	1	2	BRA	10	Q			15.073	14.72	15.569	15.465	14.538			3.41111	58	3.35	2.6	4.28333			10.2333	56	64	56	56
CORLAY	FRA	EUROPE	2009-06-20	2009	CEI**	130	2	2	FRA	8	Q			13.963	15.02	13.588	13.075	14.27			5.88333	55.5	7.38333	5.35	4.91667			17.65	54	52	60	56
CORLAY	FRA	EUROPE	2011-06-10	2011	MASTERSFRANCE-CEI*	110	1	3	FRA	8	Q			17.5162	16.031	17.288	16.836	19.91			3.66111	60.25	2.11667	3.01667	5.85			10.9833	64	60	61	56
CORLAY	FRA	EUROPE	2009-06-20	2009	CEI**	130	2	5	FRA	13	Q			17.221	17.053	16.03	16.443	20.237			4.24444	60	2.76667	5.16667	4.8			12.7333	62	60	62	56
CORLAY	FRA	EUROPE	2009-06-20	2009	CEI**	130	2	4	FRA	8	Q			16.54	17.077	16.23	16.223	16.606			4.03333	60	2.58333	3.63333	5.88333			12.1	60	62	62	56
CORLAY	FRA	EUROPE	2010-06-18	2010	CEI**	129	2	5	FRA	9	Q			14.462	14.917	14.392	13.894	14.929			4.97222	57.25	3.35	5.8	5.76667			14.9167	52	58	63	56
CORLAY	FRA	EUROPE	2009-06-20	2009	CEI**	130	2	4	FRA	9	Q			15.731	16.064	15.511	14.825	16.782			3.88333	60.25	5.33333	2.36667	3.95			11.65	57	64	64	56
CORLAY	FRA	EUROPE	2011-06-13	2011	CEI*7ANS	100	1	2	FRA	7	Q			15.4992	15.815	17.597	15.648	12.937			3.97778	62	3.75	3.23333	4.95			11.9333	64	64	64	56
CORLAY	FRA	EUROPE	2011-06-13	2011	CEI*7ANS	100	1	3	FRA	7	Q			17.14	15.309	17.338	16.662	19.251			3.35556	58.25	3.01667	3.15	3.9			10.0667	60	64	52	57
CORLAY	FRA	EUROPE	2009-06-20	2009	CEI**	130	2	1	MAS	12	Q			14.287	15.763	14.569	13.868	12.945			5.62222	57.75	4.56667	4.21667	8.08333			16.8667	58	60	56	57
CORLAY	FRA	EUROPE	2009-06-20	2009	CEI**	130	2	3	BRA	8	Q			15.581	16.103	15.632	14.901	15.744			1.51111	56.25	1.58333	1.05	1.9			4.53333	52	58	58	57
CORLAY	FRA	EUROPE	2010-06-18	2010	CEI**	129	2	5	MAS	8	Q			14.918	14.768	14.03	14.666	17.902			5.96111	58.75	6.81667	4.7	6.36667			17.8833	58	62	58	57
CORLAY	FRA	EUROPE	2011-06-13	2011	CEI*7ANS	100	1	2	FRA	7	Q			17.386	16.036	17.606	16.976	18.926			1.74444	56.5	2.1	1.55	1.58333			5.23333	52	58	58	58
CORLAY	FRA	EUROPE	2009-06-20	2009	CEI**	130	2	2	FRA	8	Q			14.452	16.332	15.024	13.37	13.259			3.38889	59.75	2.78333	2.56667	4.81667			10.1667	62	61	58	58
CORLAY	FRA	EUROPE	2010-06-18	2010	CEI**	129	2	2	BEL	11	Q			15.635	15.306	14.575	16.042	17.87			2.46667	58.25	2.01667	2.25	3.13333			7.4	60	55	60	58
CORLAY	FRA	EUROPE	2010-06-20	2010	CEI*	110	1	1	FRA	7	Q			16.9265	17.686	16.22	16.981	16.819			3.80556	59.5	1.8	6.23333	3.38333			11.4167	60	60	60	58
CORLAY	FRA	EUROPE	2010-06-20	2010	CEI*	110	1	4	FRA	7	Q			15.553	14.531	15.658	15.678	16.345			9.66667	60.5	12.5167	7.83333	8.65			29	62	62	60	58
CORLAY	FRA	EUROPE	2010-06-20	2010	CEI*	110	1	2	FRA	7	Q			15.339	15.772	13.933	14.98	16.671			5.37222	61	6.36667	4.81667	4.93333			16.1167	64	62	60	58
CORLAY	FRA	EUROPE	2011-06-10	2011	MASTERSFRANCE-CEI*	110	1	2	FRA	8	Q			15.834	15.759	17.468	16.181	13.928			4.84444	60	3.8	4.18333	6.55			14.5333	58	64	60	58
CORLAY	FRA	EUROPE	2009-06-20	2009	CEI**	130	2	1	FRA	9	Q			16.31	17.068	16.2	16.372	15.476			2.13333	61	1.96667	2.28333	2.15			6.4	60	64	62	58
CORLAY	FRA	EUROPE	2010-06-20	2010	CEI*	110	1	2	FRA	7	Q			18.528	17.106	16.981	17.391	22.634			3.85	61.75	4.1	2.5	4.95			11.55	64	62	63	58
CORLAY	FRA	EUROPE	2010-06-20	2010	CEI*	110	1	3	FRA	7	Q			16.711	16.842	16.518	16.122	17.362			8.49444	59.25	5.2	7.25	13.0333			25.4833	63	52	64	58
CORLAY	FRA	EUROPE	2010-06-20	2010	CEI*	110	1	3	FRA	13	Q			17.4367	16.674	16.926	17.079	19.068			4.47222	60.5	3.7	3.88333	5.83333			13.4167	60	60	64	58
CORLAY	FRA	EUROPE	2009-06-20	2009	CEI**	130	2	7	FRA	11	Q			16.331	17.029	16.095	16.141	15.973			4.51111	60	2.7	4.55	6.28333			13.5333	60	60	61	59
CORLAY	FRA	EUROPE	2011-06-10	2011	MASTERSFRANCE-CEI*	110	1	4	FRA	14	Q			16.6232	15.456	15.3	17.734	18.003			5.41111	61	2.73333	4.48333	9.01667			16.2333	64	60	61	59
CORLAY	FRA	EUROPE	2011-06-10	2011	MASTERSFRANCE-CEI*	110	1	4	FRA	8	Q			15.7885	15.602	17.501	16.58	13.471			6.68889	58.25	6.18333	5.98333	7.9			20.0667	58	60	55	60
CORLAY	FRA	EUROPE	2011-06-10	2011	MASTERSFRANCE-CEI*	110	1	2	FRA	8	Q			16.2233	15.445	16.676	16.721	16.051			7.72222	52	5.01667	8.5	9.65			23.1667	42	48	58	60
CORLAY	FRA	EUROPE	2011-06-10	2011	MASTERSFRANCE-CEI*	110	1	1	FRA	14	Q			14.956	15.57	15.087	15.068	14.099			5.8	58.5	3.58333	5.66667	8.15			17.4	60	56	58	60
CORLAY	FRA	EUROPE	2010-06-20	2010	CEI*	110	1	2	FRA	10	Q			16.5595	17.595	16.733	17.596	14.314			2.94444	57	2.55	2.83333	3.45			8.83333	60	48	60	60
CORLAY	FRA	EUROPE	2011-06-13	2011	CEI*7ANS	100	1	1	FRA	7	Q			13.0828	14.549	14.08	12.124	11.578			8.65556	57	7.51667	7.65	10.8			25.9667	60	48	60	60
CORLAY	FRA	EUROPE	2011-06-13	2011	CEI*7ANS	100	1	2	FRA	7	Q			15.7353	15.041	15.768	14.58	17.552			3.60556	56	3.06667	3.6	4.15			10.8167	48	56	60	60
CORLAY	FRA	EUROPE	2010-06-20	2010	CEI*	110	1	2	FRA	7	Q			16.6875	16.438	16.302	15.548	18.462			6.91667	59.5	5.26667	7.81667	7.66667			20.75	62	56	60	60
CORLAY	FRA	EUROPE	2010-06-20	2010	CEI*	110	1	1	FRA	7	Q			14.4173	13.506	14.948	15.401	13.814			6.79444	57.5	8.01667	3.66667	8.7			20.3833	52	58	60	60
CORLAY	FRA	EUROPE	2010-06-18	2010	CEI**	129	2	6	BEL	11	Q			13.606	14.804	14.739	12.432	12.266			9.37222	57	6.5	6.01667	15.6			28.1167	48	60	60	60
CORLAY	FRA	EUROPE	2010-06-18	2010	CEI**	129	2	5	FRA	9	Q			16.249	15.373	14.662	15.897	24.658			2.03889	58	2.01667	1.83333	2.26667			6.11667	52	60	60	60
CORLAY	FRA	EUROPE	2011-06-10	2011	MASTERSFRANCE-CEI*	110	1	2	MAS	9	Q			16.7208	15.637	17.884	16.64	16.722			4.60556	58	4.45	3.75	5.61667			13.8167	52	60	60	60
CORLAY	FRA	EUROPE	2010-06-20	2010	CEI*	110	1	1	MAS	7	Q			15.7725	15.507	15.55	14.861	17.172			5.65	60	8.45	3.05	5.45			16.95	60	60	60	60
CORLAY	FRA	EUROPE	2011-06-13	2011	CEI*7ANS	100	1	2	FRA	7	Q			15.7263	15.2	15.166	14.61	17.929			4.14444	60	1.81667	5.16667	5.45			12.4333	60	60	60	60
CORLAY	FRA	EUROPE	2010-06-20	2010	CEI*	110	1	1	FRA	7	Q			17.01	17.25	16.658	16.244	17.888			4.43889	60	1.88333	4.25	7.18333			13.3167	60	60	60	60
CORLAY	FRA	EUROPE	2010-06-20	2010	CEI*	110	1	2	FRA	7	Q			16.0125	16.647	16.572	16.031	14.8			8.90556	60	6.43333	7.7	12.5833			26.7167	60	60	60	60
CORLAY	FRA	EUROPE	2011-06-10	2011	MASTERSFRANCE-CEI*	110	1	2	FRA	8	Q			17.21	16.429	17.335	16.96	18.116			3.43333	61	2.66667	2.71667	4.91667			10.3	62	62	60	60
CORLAY	FRA	EUROPE	2009-06-20	2009	CEI**	130	2	3	FRA	12	Q			16.309	17.167	16.318	16.043	15.617			2.27778	61	1.9	1.86667	3.06667			6.83333	60	64	60	60
CORLAY	FRA	EUROPE	2009-06-20	2009	CEI**	130	2	1	BRA	9	Q			13.954	15.015	13.532	12.804	14.713			7.41667	61	7.4	5.91667	8.93333			22.25	60	64	60	60
CORLAY	FRA	EUROPE	2010-06-18	2010	CEI**	129	2	3	MAS	9	Q			13.965	14.986	13.032	14.142	13.828			5.45	55.25	4.73333	4.63333	6.98333			16.35	40	60	61	60
CORLAY	FRA	EUROPE	2010-06-20	2010	CEI*	110	1	3	FRA	7	Q			16.5938	16.651	16.423	15.563	17.738			5.65	60.5	3.63333	7.73333	5.58333			16.95	60	60	62	60
CORLAY	FRA	EUROPE	2010-06-20	2010	CEI*	110	1	2	GBR	8	Q			14.7387	14.377	15.466	14.297	14.815			5.78333	60.5	4.16667	5.46667	7.71667			17.35	60	60	62	60
CORLAY	FRA	EUROPE	2010-06-20	2010	CEI*	110	1	5	FRA	7	Q			16.5793	16.651	16.731	15.51	17.425			4.3	61	5.53333	3.61667	3.75			12.9	62	60	62	60
CORLAY	FRA	EUROPE	2010-06-20	2010	CEI*	110	1	2	FRA	7	Q			14.3463	16.937	16.577	13.76	10.111			4.37778	61	3.16667	5.31667	4.65			13.1333	62	60	62	60
CORLAY	FRA	EUROPE	2011-06-10	2011	MASTERSFRANCE-CEI*	110	1	2	FRA	10	Q			14.1182	14.723	15.443	14.825	11.482			8.9	61	9.86667	7.68333	9.15			26.7	62	60	62	60
CORLAY	FRA	EUROPE	2011-06-10	2011	MASTERSFRANCE-CEI*	110	1	2	FRA	8	Q			16.979	16.21	17.528	17.083	17.095			3.86111	62.25	3.9	3.2	4.48333			11.5833	63	64	62	60
CORLAY	FRA	EUROPE	2009-06-20	2009	CEI**	130	2	3	FRA	7	Q			16.681	16.512	16.347	16.689	17.273			3.23333	60	2.08333	3.31667	4.3			9.7	60	56	64	60
CORLAY	FRA	EUROPE	2010-06-18	2010	CEI**	129	2	3	FRA	9	Q			15.874	15.288	14.57	15.726	21.164			3.17778	61	2.76667	2.31667	4.45			9.53333	60	60	64	60
CORLAY	FRA	EUROPE	2010-06-18	2010	CEI**	129	2	6	FRA	9	Q			15.789	15.032	14.507	15.767	21.17			4.81111	61.5	4.33333	4.81667	5.28333			14.4333	62	60	64	60
CORLAY	FRA	EUROPE	2010-06-18	2010	CEI**	129	2	2	FRA	11	Q			14.164	14.199	13.796	13.936	15.316			9.17778	58.5	5.76667	9.06667	12.7			27.5333	48	62	64	60
CORLAY	FRA	EUROPE	2010-06-18	2010	CEI**	129	2	3	BEL	9	Q			15.871	15.492	15.647	14.483	21.071			3.74444	60.5	1.73333	3.01667	6.48333			11.2333	56	62	64	60
CORLAY	FRA	EUROPE	2011-06-13	2011	CEI*7ANS	100	1	1	FRA	7	Q			15.234	15.633	16.594	16.345	12.364			4.27222	61.5	3.88333	3.43333	5.5			12.8167	60	62	64	60
CORLAY	FRA	EUROPE	2010-06-18	2010	CEI**	129	2	2	FRA	10	Q			15.342	14.989	14.738	15.367	17.316			5.26667	60.5	5.36667	3.18333	7.25			15.8	54	64	64	60
CORLAY	FRA	EUROPE	2011-06-10	2011	MASTERSFRANCE-CEI*	110	1	1	FRA	11	Q			15.0563	14.696	15.592	15.297	14.64			3.75	50.5	3.46667	2.56667	5.21667			11.25	45	40	56	61
CORLAY	FRA	EUROPE	2011-06-13	2011	CEI*7ANS	100	1	3	FRA	7	Q			16.2212	15.905	17.661	15.285	16.034			4.38889	59.75	3.08333	2.3	7.78333			13.1667	60	62	56	61
CORLAY	FRA	EUROPE	2011-06-10	2011	MASTERSFRANCE-CEI*	110	1	2	MAS	11	Q			16.9582	15.376	17.274	17.402	17.781			6.53333	59.75	5.98333	6.1	7.51667			19.6	57	61	60	61
CORLAY	FRA	EUROPE	2010-06-20	2010	CEI*	110	1	4	FRA	13	Q			16.231	16.323	16.662	15.41	16.529			5.17222	60.75	4.73333	4.26667	6.51667			15.5167	60	60	62	61
CORLAY	FRA	EUROPE	2010-06-18	2010	CEI**	129	2	1	FRA	7	Q			14.914	14.592	14.092	15.176	16.842			1.75556	58.75	1.68333	1.46667	2.11667			5.26667	48	64	62	61
CORLAY	FRA	EUROPE	2010-06-20	2010	CEI*	110	1	3	FRA	7	Q			18.787	17.279	17.013	17.342	23.514			2.75556	61.75	2.13333	1.75	4.38333			8.26667	62	60	64	61
CORLAY	FRA	EUROPE	2009-06-20	2009	CEI**	130	2	3	MAS	8	Q			14.287	15.588	14.558	14.034	12.935			6.67222	56.5	6.16667	5.86667	7.98333			20.0167	62	60	42	62
CORLAY	FRA	EUROPE	2009-06-20	2009	CEI**	130	2	1	MAS	12	Q			13.596	13.862	13.218	12.922	14.603			6.9	56	5.65	5.41667	9.63333			20.7	50	58	54	62
CORLAY	FRA	EUROPE	2010-06-20	2010	CEI*	110	1	2	ESP	7	Q			15.2948	16.506	14.725	14.343	15.605			4.61111	60	2.95	2.43333	8.45			13.8333	58	60	60	62
CORLAY	FRA	EUROPE	2011-06-10	2011	MASTERSFRANCE-CEI*	110	1	1	FRA	8	Q			16.5175	15.914	17.498	17.002	15.656			5.15556	61.5	5.33333	4.06667	6.06667			15.4667	64	60	60	62
CORLAY	FRA	EUROPE	2010-06-18	2010	CEI**	129	2	2	FRA	8	Q			15.875	15.362	14.561	15.579	21.467			2.88889	62	2.13333	2.03333	4.5			8.66667	60	64	62	62
CORLAY	FRA	EUROPE	2011-06-10	2011	MASTERSFRANCE-CEI*	110	1	1	FRA	8	Q			15.2148	15.538	17.203	15.96	12.158			7.05556	60.75	6.53333	7.2	7.43333			21.1667	58	60	63	62
CORLAY	FRA	EUROPE	2011-06-10	2011	MASTERSFRANCE-CEI*	110	1	1	FRA	13	Q			15.2647	16.062	17.244	17.164	10.589			3.15	60.25	1.63333	3.13333	4.68333			9.45	60	55	64	62
CORLAY	FRA	EUROPE	2010-06-18	2010	CEI**	129	2	3	FRA	8	Q			15.801	15.338	14.504	15.797	20.225			2.99444	62	2.1	2.81667	4.06667			8.98333	62	60	64	62
CORLAY	FRA	EUROPE	2011-06-10	2011	MASTERSFRANCE-CEI*	110	1	1	FRA	9	Q			17.1725	15.679	17.77	16.853	18.388			3.56111	61.75	3.98333	1.68333	5.01667			10.6833	58	63	64	62
CORLAY	FRA	EUROPE	2009-06-20	2009	CEI**	130	2	1	FRA	9	Q			15.572	17.099	16.118	16.49	12.791			4.11111	61.25	2.65	4.2	5.48333			12.3333	64	60	58	63
CORLAY	FRA	EUROPE	2010-06-18	2010	CEI**	129	2	7	FRA	9	Q			15.948	15.121	14.562	15.867	22.195			3.94444	60.75	3.75	3.68333	4.4			11.8333	60	60	60	63
CORLAY	FRA	EUROPE	2009-06-20	2009	CEI**	130	2	4	FRA	8	Q			17.1	17.125	16.148	16.566	18.999			2.70556	61.25	2.21667	3.5	2.4			8.11667	62	60	60	63
CORLAY	FRA	EUROPE	2009-06-20	2009	CEI**	130	2	1	FRA	10	Q			13.961	14.142	12.897	13.374	15.954			6.27222	61	2.8	7.65	8.36667			18.8167	60	60	61	63
CORLAY	FRA	EUROPE	2011-06-10	2011	MASTERSFRANCE-CEI*	110	1	4	FRA	11	Q			16.3942	15.129	17.652	17.945	14.851			3.61667	60.25	3.16667	3.63333	4.05			10.85	56	60	62	63
CORLAY	FRA	EUROPE	2009-06-20	2009	CEI**	130	2	4	FRA	9	Q			16.683	16.514	16.349	16.693	17.273			3.18333	60	1.98333	3.33333	4.23333			9.55	58	60	58	64
CORLAY	FRA	EUROPE	2011-06-10	2011	MASTERSFRANCE-CEI*	110	1	2	FRA	10	Q			16.054	15.724	17.109	16.115	15.268			7.45556	60.5	3.78333	5.88333	12.7			22.3667	60	58	60	64
CORLAY	FRA	EUROPE	2010-06-20	2010	CEI*	110	1	1	FRA	11	Q			15.4895	16.893	16.445	15.063	13.557			6.96111	59.5	3.3	6.55	11.0333			20.8833	60	52	62	64
CORLAY	FRA	EUROPE	2011-06-13	2011	CEI*7ANS	100	1	1	FRA	7	Q			15.2587	14.874	16.136	14.199	15.826			6.55	60.5	6.56667	4.46667	8.61667			19.65	58	58	62	64
CORLAY	FRA	EUROPE	2010-06-20	2010	CEI*	110	1	2	FRA	7	Q			16.535	15.12	17.041	15.737	18.242			8.53333	61.5	9.6	7.41667	8.58333			25.6	60	60	62	64
CORLAY	FRA	EUROPE	2011-06-13	2011	CEI*7ANS	100	1	3	FRA	7	Q			15.6038	15.236	16	14.76	16.419			2.54444	62	3.58333	2.05	2			7.63333	60	60	64	64
CORLAY	FRA	EUROPE	2010-06-20	2010	CEI*	110	1	3	FRA	7	Q			17.4375	16.701	17.251	17.398	18.4			3.43889	61.5	3.4	2.23333	4.68333			10.3167	56	62	64	64
CORLAY	FRA	EUROPE	2010-06-20	2010	CEI*	110	1	2	FRA	7	Q			16.904	17.001	16.924	16.416	17.275			4.32778	62.5	2.86667	3.26667	6.85			12.9833	60	62	64	64
CORLAY	FRA	EUROPE	2010-06-20	2010	CEI*	110	1	2	FRA	7	Q			18.5935	17.155	16.97	17.671	22.578			2.58333	63.5	2.63333	2.36667	2.75			7.75	64	62	64	64
CORLAY	FRA	EUROPE	2011-06-13	2011	CEI*7ANS	100	1	1	FRA	7	Q			15.7263	15.051	15.631	14.752	17.471			4.91111	63.5	5.06667	5.35	4.31667			14.7333	64	62	64	64
CORLAY	FRA	EUROPE	2010-06-20	2010	CEI*	110	1	2	FRA	7	Q			16.6528	16.122	17.667	17.064	15.758			3.77222	62.5	2.35	2.13333	6.83333			11.3167	58	64	64	64
CORLAY	FRA	EUROPE	2009-06-21	2009	CEI*	100	1	1	FRA	13	Q			15.18	15.107	13.833	16.6				6.85	55.6667	7	6.7				13.7	62	57	48
CORLAY	FRA	EUROPE	2011-06-13	2011	AMA1GP	90	1	1	FRA	9	Q			15.2783	15.223	15.053	15.559				2.56667	56	2.61667	2.51667				5.13333	60	60	48
CORLAY	FRA	EUROPE	2009-06-21	2009	CEI*	100	1	2	FRA	7	Q			14.8167	14.127	13.217	17.106				3.69167	56	4.16667	3.21667				7.38333	56	60	52
CORLAY	FRA	EUROPE	2011-06-13	2011	AMA1GP	90	1	5	FRA	10	Q			13.103	13.227	12.25	13.832				4.65	57.3333	2.96667	6.33333				9.3	60	60	52
CORLAY	FRA	EUROPE	2009-06-21	2009	CEI*	100	1	2	FRA	11	Q			13.315	12.839	12.205	14.901				2.85833	57.3333	2.46667	3.25				5.71667	58	60	54
CORLAY	FRA	EUROPE	2010-06-20	2010	AMA1GP-CEI*	90	1	3	MAS	9	Q			15.3377	15.122	14.255	16.636				2.825	56	2.45	3.2				5.65	52	62	54
CORLAY	FRA	EUROPE	2011-06-13	2011	AMA1GP	90	1	1	FRA	7	Q			14.6057	13.721	13.301	16.795				5.51667	58.3333	5.88333	5.15				11.0333	60	60	55
CORLAY	FRA	EUROPE	2009-06-21	2009	CEI*	100	1	4	FRA	13	Q			14.8517	13.624	13.65	17.281				2.725	52	1.95	3.5				5.45	40	60	56
CORLAY	FRA	EUROPE	2009-06-21	2009	CEI*	100	1	2	FRA	9	Q			17.2247	17.035	17.136	17.503				5.9	56.3333	5.43333	6.36667				11.8	53	60	56
CORLAY	FRA	EUROPE	2009-06-21	2009	CEI*	100	1	1	FRA	8	Q			13.8363	14.823	14.146	12.54				5.98333	57.3333	5.28333	6.68333				11.9667	56	60	56
CORLAY	FRA	EUROPE	2011-06-13	2011	AMA1GP	90	1	2	FRA	7	Q			15.264	15.139	14.767	15.886				3.63333	58.3333	2.83333	4.43333				7.26667	59	60	56
CORLAY	FRA	EUROPE	2011-06-13	2011	AMA1GP	90	1	1	FRA	11	Q			15.302	15.239	14.752	15.915				3.775	60	2.51667	5.03333				7.55	64	60	56
CORLAY	FRA	EUROPE	2009-06-21	2009	CEI*	100	1	6	FRA	8	Q			17.4007	17.27	16.275	18.657				2.88333	59.3333	3	2.76667				5.76667	60	62	56
CORLAY	FRA	EUROPE	2009-06-21	2009	CEI*	100	1	1	FRA	9	Q			13.455	13.021	13.11	14.234				3.25833	58.6667	2.4	4.11667				6.51667	56	64	56
CORLAY	FRA	EUROPE	2010-06-20	2010	AMA1GP-CEI*	90	1	3	MAS	14	Q			14.2853	15.057	13.971	13.828				5.01667	61.3333	3.03333	7				10.0333	64	64	56
CORLAY	FRA	EUROPE	2011-06-13	2011	AMA1GP	90	1	2	FRA	7	Q			15.274	15.205	15.194	15.423				6.78333	58.6667	7.06667	6.5				13.5667	58	60	58
CORLAY	FRA	EUROPE	2009-06-21	2009	CEI*	100	1	1	FRA	8	Q			14.8123	14.113	13.054	17.27				5.25833	60.6667	4.63333	5.88333				10.5167	60	64	58
CORLAY	FRA	EUROPE	2011-06-13	2011	AMA1GP	90	1	1	FRA	10	Q			14.4843	13.281	14.337	15.835				4.08333	61	2.61667	5.55				8.16667	64	60	59
CORLAY	FRA	EUROPE	2011-06-13	2011	AMA1GP	90	1	1	FRA	15	Q			16.0423	15.566	15.894	16.667				6.43333	55.3333	4.4	8.46667				12.8667	54	52	60
CORLAY	FRA	EUROPE	2010-06-20	2010	AMA1GP-CEI*	90	1	2	FRA	7	Q			15.316	15.148	14.286	16.514				2.475	57.3333	2.26667	2.68333				4.95	56	56	60
CORLAY	FRA	EUROPE	2009-06-21	2009	CEI*	100	1	2	BRA	9	Q			14.692	14.249	13.157	16.67				3.09167	59	3.1	3.08333				6.18333	61	56	60
CORLAY	FRA	EUROPE	2009-06-21	2009	CEI*	100	1	1	FRA	11	Q			14.041	14.612	13.161	14.35				13.6917	59.3333	7.41667	19.9667				27.3833	62	56	60
CORLAY	FRA	EUROPE	2009-06-21	2009	CEI*	100	1	2	FRA	8	Q			16.1257	15.563	14.732	18.082				3.225	58.6667	3.03333	3.41667				6.45	58	58	60
CORLAY	FRA	EUROPE	2010-06-20	2010	AMA1GP-CEI*	90	1	2	MAS	8	Q			15.3453	15.072	14.286	16.678				3.175	57.3333	2.96667	3.38333				6.35	52	60	60
CORLAY	FRA	EUROPE	2010-06-20	2010	AMA1GP-CEI*	90	1	2	FRA	7	Q			15.3717	15.297	14.07	16.748				3.06667	58.6667	2.61667	3.51667				6.13333	56	60	60
CORLAY	FRA	EUROPE	2009-06-21	2009	CEI*	100	1	2	FRA	8	Q			16.1337	15.442	14.831	18.128				3.78333	58.6667	3.93333	3.63333				7.56667	56	60	60
CORLAY	FRA	EUROPE	2009-06-21	2009	CEI*	100	1	3	FRA	12	Q			16.721	16.675	15.654	17.834				5.50833	58.6667	6.73333	4.28333				11.0167	56	60	60
CORLAY	FRA	EUROPE	2009-06-21	2009	CEI*	100	1	2	FRA	8	Q			14.8333	14.033	13.072	17.395				5.98333	61	5.46667	6.5				11.9667	63	60	60
CORLAY	FRA	EUROPE	2011-06-13	2011	AMA1GP	90	1	1	FRA	8	Q			13.1087	13.009	12.279	14.038				6.65833	61.3333	5.16667	8.15				13.3167	62	62	60
CORLAY	FRA	EUROPE	2011-06-13	2011	AMA1GP	90	1	2	FRA	11	Q			16.0447	15.617	15.813	16.704				6.325	61.3333	4.01667	8.63333				12.65	60	64	60
CORLAY	FRA	EUROPE	2009-06-21	2009	CEI*	100	1	2	FRA	8	Q			17.3397	17.101	16.623	18.295				7.36667	61.6667	4.96667	9.76667				14.7333	64	60	61
CORLAY	FRA	EUROPE	2009-06-21	2009	CEI*	100	1	2	THA	7	Q			13.4453	12.947	13.233	14.156				3.43333	58.6667	3.26667	3.6				6.86667	54	60	62
CORLAY	FRA	EUROPE	2009-06-21	2009	CEI*	100	1	2	MAS	9	Q			13.5	12.897	13.103	14.5				4.9	59.3333	3.98333	5.81667				9.8	56	60	62
CORLAY	FRA	EUROPE	2009-06-21	2009	CEI*	100	1	2	FRA	15	Q			16.8547	17.003	15.379	18.182				7.33333	63.3333	5.78333	8.88333				14.6667	64	64	62
CORLAY	FRA	EUROPE	2011-06-13	2011	AMA1GP	90	1	1	FRA	11	Q			15.9093	15.659	15.945	16.124				5.53333	59.6667	3.66667	7.4				11.0667	60	56	63
CORLAY	FRA	EUROPE	2009-06-21	2009	CEI*	100	1	1	FRA	7	Q			13.526	12.804	13.137	14.637				4.76667	63.6667	2.9	6.63333				9.53333	64	64	63
CORLAY	FRA	EUROPE	2009-06-21	2009	CEI*	100	1	1	FRA	12	Q			14.9097	14.121	12.878	17.73				5.83333	61.3333	4.2	7.46667				11.6667	58	62	64
CORLAY	FRA	EUROPE	2009-06-21	2009	CEI*	100	1	1	FRA	14	Q			16.866	16.638	15.644	18.316				8.05	62.3333	7.98333	8.11667				16.1	61	62	64
CORLAY	FRA	EUROPE	2010-06-20	2010	AMA1GP-CEI*	90	1	2	FRA	9	Q			16.7963	17.009	17.105	16.275				7.7	62.6667	6.71667	8.68333				15.4	60	64	64
CORLAY	FRA	EUROPE	2009-06-21	2009	CEI*7ANS	100	1	4	FRA	7	Q			17.4023	15.595	16.682	19.93				2.31667	56	2.58333	2.05				4.63333	54	58
CORLAY	FRA	EUROPE	2009-06-21	2009	CEI*7ANS	100	1	3	FRA	7	Q			17.6667	16.442	16.328	20.23				3.9	58	3.61667	4.18333				7.8	56	60
CORLAY	FRA	EUROPE	2009-06-21	2009	CEI*7ANS	100	1	4	FRA	7	Q			17.6183	15.678	16.141	21.036				3.7	58.5	1.9	5.5				7.4	57	60
CORLAY	FRA	EUROPE	2009-06-21	2009	CEI*7ANS	100	1	1	FRA	7	Q			17.8687	16.547	17.034	20.025				4.025	59.5	4.05	4				8.05	59	60
CORLAY	FRA	EUROPE	2009-06-21	2009	CEI*7ANS	100	1	4	FRA	7	Q			14.985	15.277	13.895	15.783				5.61667	60	5.11667	6.11667				11.2333	60	60
CORLAY	FRA	EUROPE	2009-06-21	2009	CEI*7ANS	100	1	2	FRA	7	Q			16.1643	15.931	13.339	19.223				4.65833	60	2.85	6.46667				9.31667	60	60
CORLAY	FRA	EUROPE	2009-06-21	2009	CEI*7ANS	100	1	4	FRA	7	Q			18.1167	16.586	16.7	21.064				6.03333	60	5.56667	6.5				12.0667	60	60
CORLAY	FRA	EUROPE	2009-06-21	2009	CEI*7ANS	100	1	5	FRA	7	Q			18.283	16.25	16.501	22.098				6.51667	62	6.48333	6.55				13.0333	64	60
CORLAY	FRA	EUROPE	2009-06-21	2009	CEI*7ANS	100	1	4	FRA	7	Q			17.006	16.848	16.288	17.882				5.45	59	3.53333	7.36667				10.9	57	61
CORLAY	FRA	EUROPE	2009-06-21	2009	CEI*7ANS	100	1	1	FRA	7	Q			17.827	16.767	16.874	19.84				2.45833	59.5	2.13333	2.78333				4.91667	58	61
CORLAY	FRA	EUROPE	2009-06-21	2009	CEI*7ANS	100	1	2	FRA	7	Q			17.464	15.682	16.449	20.261				2.425	61	1.83333	3.01667				4.85	60	62
CORLAY	FRA	EUROPE	2009-06-21	2009	CEI*7ANS	100	1	3	UAE	7	Q			16.946	16.74	16.618	17.48				3.73333	63	2.55	4.91667				7.46667	64	62
CORLAY	FRA	EUROPE	2011-06-13	2011	AMA1GP	90	1	2	FRA	12	Q			15.9023	15.787	16.361	15.559				3.14167	63	2.81667	3.46667				6.28333	62	64
CORLAY	FRA	EUROPE	2009-06-21	2009	CEI*7ANS	100	1	4	FRA	7	Q			17.9073	16.934	16.798	19.99				2.93333	64	2.85	3.01667				5.86667	64	64
CORLAY	FRA	EUROPE	2009-06-21	2009	CEI*7ANS	100	1	6	FRA	7	Q			17.7953	15.321	16.271	21.794				6.43333	64	5.1	7.76667				12.8667	64	64
CORLAY	FRA	EUROPE	2009-06-21	2009	CEI*7ANS	100	1	1	FRA	7	Q			16.9393	16.142	15.97	18.706				9.05833	64	7.45	10.6667				18.1167	64	64
CORLAY	FRA	EUROPE	2009-06-20	2009	AMAELITE	130	2	1	FRA	12	EL	LA	4	14.0403	14.203	13.278	13.345	15.335			4.02778	58.75	5.2	2.98333	3.9			12.0833	60	58	57	60
CORLAY	FRA	EUROPE	2009-06-20	2009	AMAELITE	130	2	3	FRA	11	EL	LA	3	15.0893	16.314	16.438	12.516				4.89444	61.3333	5.75	5.81667	3.11667			14.6833	64	60	60
CORLAY	FRA	EUROPE	2009-06-20	2009	AMAELITE	130	2	1	FRA	10	EL	LA	1	17.049	17.049						2.91667	44	2.91667					2.91667	44
CORLAY	FRA	EUROPE	2009-06-20	2009	AMAELITE	130	2	3	FRA	8	EL	LA	1	16.895	16.895						3.98333	60	3.98333					3.98333	60
CORLAY	FRA	EUROPE	2009-06-20	2009	AMAELITE	130	2	3	FRA	8	EL	ME	3	15.695	16.916	16.167	14.002				9.51111	67	4.05	4.81667	19.6667			28.5333		64	70
CORLAY	FRA	EUROPE	2009-06-20	2009	AMAELITE	130	2	1	FRA	10	EL	ME	3	15.058	16.702	15.38	13.092				10.4389	64	4.61667	8.85	17.85			31.3167	60	60	72
CORLAY	FRA	EUROPE	2009-06-20	2009	AMAELITE	130	2	5	FRA	10	EL	ME	3	14.536	15.539	14.548	13.521				8.96111	65.3333	6.48333	6.38333	14.0167			26.8833	64	60	72
CORLAY	FRA	EUROPE	2009-06-20	2009	AMAELITE	130	2	1	FRA	9	Q			14.461	15.95	15.25	13.532	13.249			3.07222	57	2.76667	2.01667	4.43333			9.21667	50	60	64	54
CORLAY	FRA	EUROPE	2009-06-20	2009	AMAELITE	130	2	3	FRA	9	Q			13.691	16.485	15.703	12.801	10.787			2.29444	55.25	1.46667	2.85	2.56667			6.88333	51	56	56	58
CORLAY	FRA	EUROPE	2009-06-20	2009	AMAELITE	130	2	2	FRA	7	Q			14.36	16.244	14.609	13.662	13			4.76667	57.5	3.75	4.81667	5.73333			14.3	60	50	60	60
CORLAY	FRA	EUROPE	2009-06-20	2009	AMAELITE	130	2	1	FRA	8	Q			13.959	14.392	13.452	13.94	14.008			3.32778	61.75	3.78333	3.41667	2.78333			9.98333	60	63	64	60
CORLAY	FRA	EUROPE	2009-06-20	2009	AMAELITE	130	2	5	FRA	10	Q			14.985	16.979	15.767	15.533	12.032			8.52778	60	3.33333	7.46667	14.7833			25.5833	62	58	58	62
CORLAY	FRA	EUROPE	2009-06-20	2009	AMAELITE	130	2	1	FRA	12	Q			17.099	16.906	16.197	16.94	18.696			4.83889	60.5	4.13333	5.15	5.23333			14.5167	60	60	60	62
DECAGZES	FRA	EUROPE	2011-10-16	2011	CEI*	110	1	1	FRA	8	EL	LA	2	15.2085	15.024	15.393					4.49167	58	2.7	6.28333				8.98333	60	56
DECAGZES	FRA	EUROPE	2011-10-16	2011	CEI*	110	1	1	FRA	6	EL	LA	2	16.2005	15.773	16.628					2.31667		2.03333	2.6				4.63333
DECAGZES	FRA	EUROPE	2011-10-16	2011	CEI*	110	1	1	FRA	7	EL	LA	2	14.6035	14.767	14.44					3.26667		2.75	3.78333				6.53333
DECAGZES	FRA	EUROPE	2011-10-16	2011	CEI*	110	1	2	FRA	8	EL	LA	1	15.782	15.782						1.98333		1.98333					1.98333
DECAGZES	FRA	EUROPE	2011-10-16	2011	CEI*	110	1	1	FRA	9	Q			14.5867	14.384	14.636	14.74				4.68778	55.3333	3.18333	2.9	7.98			14.0633	60	58	48
DECAGZES	FRA	EUROPE	2011-10-16	2011	CEI*	110	1	1	FRA	11	Q			14.1237	13.998	14.293	14.08				11.5044	55.3333	9.16667	10.6667	14.68			34.5133	60	52	54
DECAGZES	FRA	EUROPE	2011-10-16	2011	CEI*	110	1	1		9	Q			13.942	15.27	14.626	11.93				5.34778	59.3333	5.65	4.13333	6.26			16.0433	64	60	54
DECAGZES	FRA	EUROPE	2011-10-16	2011	CEI*	110	1	4	FRA	9	Q			17.671	15.833	16.69	20.49				3.67667	52	1.48333	1.56667	7.98			11.03	44	56	56
DECAGZES	FRA	EUROPE	2011-10-16	2011	CEI*	110	1	3	FRA	7	Q			14.148	13.262	14.782	14.4				14.9667	57.3333	16.0667	13.3833	15.45			44.9	60	56	56
DECAGZES	FRA	EUROPE	2011-10-16	2011	CEI*	110	1	1	FRA	9	Q			15.139	14.936	15.591	14.89				4.52	57.3333	3.33333	2.06667	8.16			13.56	56	60	56
DECAGZES	FRA	EUROPE	2011-10-16	2011	CEI*	110	1	1	FRA	6	Q			15.9267	15.594	16.506	15.68				8.93889	58.6667	3.21667	4.6	19			26.8167	60	60	56
DECAGZES	FRA	EUROPE	2011-10-16	2011	CEI*	110	1	1	FRA	8	Q			15.139	14.991	15.506	14.92				3.96111	58	2.91667	2.26667	6.7			11.8833	56	62	56
DECAGZES	FRA	EUROPE	2011-10-16	2011	CEI*	110	1	1	FRA	6	Q			17.5	15.766	16.734	20				4.44889	59.3333	2.08333	1.93333	9.33			13.3467	60	60	58
DECAGZES	FRA	EUROPE	2011-10-16	2011	CEI*	110	1	1	FRA	10	Q			15.4997	15.043	16.156	15.3				6.47111	60.6667	2.53333	2.15	14.73			19.4133	60	64	58
DECAGZES	FRA	EUROPE	2011-10-16	2011	CEI*	110	1	1	FRA	9	Q			16.853	15.617	16.672	18.27				3.15	60.6667	2.96667	3.33333				6.3	60	64	58
DECAGZES	FRA	EUROPE	2011-10-16	2011	CEI*	110	1	2	FRA	8	Q			14.59	14.758	14.442	14.57				3.97111	56	2.76667	3.81667	5.33			11.9133	48	60	60
DECAGZES	FRA	EUROPE	2011-10-16	2011	CEI*	110	1	2	FRA	7	Q			17.4803	15.813	16.628	20				2.93778	58	1.76667	2.26667	4.78			8.81333	54	60	60
DECAGZES	FRA	EUROPE	2011-10-16	2011	CEI*	110	1	2	FRA	8	Q			14.5657	14.448	16.479	12.77				16.07	61.3333	13.1667	15.9333	19.11			48.21	60	64	60
DECAGZES	FRA	EUROPE	2011-10-16	2011	CEI*	110	1	2	FRA	11	Q			15.4763	15.543	15.636	15.25				4.32	56	3.63333	2.11667	7.21			12.96	48	58	62
DECAGZES	FRA	EUROPE	2011-10-16	2011	CEI*	110	1	2	FRA	6	Q			15.4903	14.989	15.482	16				8.10333	59.3333	7.78333	5.86667	10.66			24.31	54	60	64
FLORAC	FRA	EUROPE	2011-09-10	2011	CHATPEUROPE	160	3	1	POR	15	EL	OR	4	14.356	15.052	15.776	14.633	11.963			2.025	59.3333	2.46667	1.76667	2.08333	1.78333		8.1		56	62	60
FLORAC	FRA	EUROPE	2011-09-10	2011	CHATPEUROPE	160	3	4	RUS	12	EL	OR	4	13.832	14.409	14.174	13.431	13.314			7.64167	61	7.33333	4.58333	12.7667	5.88333		30.5667	58	60	64	62
FLORAC	FRA	EUROPE	2009-09-03	2009	AMAELITE-CEI**	125	2	6	FRA	9	EL	OR	3	12.785	14.651	12.486	11.218				5.47778	57.3333	6.06667	5.13333	5.23333			16.4333	60	60	52
FLORAC	FRA	EUROPE	2009-09-05	2009	AMAELITEGP-CEI***	160	3	4	BEL	9	EL	OR	3	13.9027	14.844	14.494	12.37				8.52778	58.6667	5.1	15.1667	5.31667			25.5833	60	64	52
FLORAC	FRA	EUROPE	2010-09-11	2010	AMAELITEGP-CEI***	160	3	5	FRA	9	EL	OR	4	16.5795	15.61	17.291	17.392	16.025			3.5125	58	3.15	2.11667	3.53333	5.25		14.05			58
FLORAC	FRA	EUROPE	2010-09-11	2010	AMAELITEGP-CEI***	160	3	1	SWE	19	EL	OR	4	13.4135	13.585	14.149	14.166	11.754			3.57083	60	3.46667	2.08333	4.38333	4.35		14.2833			60
FLORAC	FRA	EUROPE	2010-09-11	2010	AMAELITEGP-CEI***	160	3	1	SWE	9	EL	OR	4	12.127	12.802	13.22	11.712	10.774			9.96667	60	11.1667	9.11667	8.6	10.9833		39.8667			60
FLORAC	FRA	EUROPE	2009-09-03	2009	AMAELITE-CEI**	125	2	3	FRA	11	EL	OR	3	14.4227	14.776	14.369	14.123				3.98889	58	3.68333	3.23333	5.05			11.9667	56	56	62
FLORAC	FRA	EUROPE	2010-09-11	2010	AMAELITEGP-CEI***	160	3	7	FRA	10	EL	OR	4	16.578	15.516	17.047	16.738	17.011			1.74583	62	1.35	0.883333	3.2	1.55		6.98333			62
FLORAC	FRA	EUROPE	2010-09-11	2010	AMAELITEGP-CEI***	160	3	2	FRA	12	EL	OR	4	15.9177	15.074	16.383	16.53	15.684			5.1	62	5.13333	3.61667	6.7	4.95		20.4			62
FLORAC	FRA	EUROPE	2009-09-05	2009	AMAELITEGP-CEI***	160	3	3	FRA	13	EL	OR	2	12.7235	13.634	11.813					4.625	59	2.66667	6.58333				9.25	58	60
FLORAC	FRA	EUROPE	2010-09-11	2010	AMAELITEGP-CEI***	160	3	4	FRA	11	EL	OR	4	9.73925	15.491	6.562	9.73925	15.764			3.48333	64	4.06667	2.83333	2.83333	4.2		13.9333	64	64
FLORAC	FRA	EUROPE	2010-09-11	2010	AMAELITEGP-CEI***	160	3	7	FRA	9	EL	OR	1	14.443	14.443						1.73333		1.73333					1.73333
FLORAC	FRA	EUROPE	2010-09-11	2010	AMAELITEGP-CEI***	160	3	3	ESP	16	EL	LA	6	15.5965	15.43	15.724	15.875	16.436	15.903	14.211	1.67	59.2	1.78333	1.16667	1.63333	2.36667	1.4	8.35	60	52	64	60	60	50
FLORAC	FRA	EUROPE	2008-09-06	2008	CEI***	160	3	2	FRA	9	EL	LA	6	17.4502	13.556	14.961	14.747	14.984	13	33.453	6.4625	59	2.91667	6	6.51667	10.4167		25.85	64	62	56	58	55	52
FLORAC	FRA	EUROPE	2010-09-11	2010	AMAELITEGP-CEI***	160	3	2	ESP	10	EL	LA	6	13.8257	15.11	14.843	13.759	12.905	13.777	12.56	6.76	59.8	4.38333	2.63333	8.05	4.65	14.0833	33.8	52	60	64	60	63	52
FLORAC	FRA	EUROPE	2010-09-11	2010	AMAELITEGP-CEI***	160	3	3	SUI	11	EL	LA	6	14.0727	13.972	16.875	16.064	13.961	13.019	10.545	7.18667	62.2	6.15	2.41667	9.41667	4.4	13.55	35.9333	60	64	60	63	64	52
FLORAC	FRA	EUROPE	2010-09-11	2010	AMAELITEGP-CEI***	160	3	6	FRA	9	EL	LA	6	15.1003	15.646	16.383	17.436	15.828	12.57	12.739	3.92333	62	2.66667	3.23333	5.16667	6.1	2.45	19.6167	62	60	60	64	64	52
FLORAC	FRA	EUROPE	2010-09-11	2010	AMAELITEGP-CEI***	160	3	4	FRA	12	EL	LA	6	14.5297	13.7	14.789	14.435	13.605	15.652	14.997	2.66	61.4	2.98333	2.85	2.45	1.5	3.51667	13.3	62	58	63	64	60	58
FLORAC	FRA	EUROPE	2010-09-11	2010	AMAELITEGP-CEI***	160	3	4	FRA	12	EL	LA	6	12.9825	13.76	15.039	14.467	13.685	12.724	8.22	4.03667	62.2	2.58333	2.15	4.35	2.1	9	20.1833	60	64	64	60	63	60
FLORAC	FRA	EUROPE	2010-09-11	2010	AMAELITEGP-CEI***	160	3	3	FRA	8	EL	LA	6	14.4647	14.676	14.37	14.021	13.439	15.449	14.833	1.87667	60	1.45	1.53333	1.83333	1.93333	2.63333	9.38333	56	52	64	64	64	63
FLORAC	FRA	EUROPE	2010-09-11	2010	AMAELITEGP-CEI***	160	3	3	FRA	11	EL	LA	5	14.9236	14.697	16.193	16.677	14.942	12.109		3.01	57	1.46667	1.75	3.48333	4.21667	4.13333	15.05			60		54
FLORAC	FRA	EUROPE	2011-09-10	2011	CHATPEUROPE	160	3	1	GER	12	EL	LA	5	14.9592	14.978	15.978	15.902	14.538	13.4		1.37	56.8	2.01667	1.13333	1.25	1.2	1.25	6.85	60	54	56	58	56
FLORAC	FRA	EUROPE	2011-09-10	2011	CHATPEUROPE	160	3	2	GER	9	EL	LA	5	14.6776	14.651	16.151	15.425	13.545	13.616		4.08667	57.5	5	3.23333	3.35	3	5.85	20.4333		60	56	58	56
FLORAC	FRA	EUROPE	2008-09-06	2008	CEI***	160	3	8	FRA	8	EL	LA	5	13.7237	13.216	13.488	14.132	14.059			3.27083	59.6	3.55	3.33333	3.81667	2.38333		13.0833	58	60	64	60	56
FLORAC	FRA	EUROPE	2010-09-11	2010	AMAELITEGP-CEI***	160	3	4	BEL	11	EL	LA	5	15.1142	13.867	16.565	15.219	15.122	14.798		3.93667	57.5	5.36667	3.85	3.16667	3.98333	3.31667	19.6833			58		57
FLORAC	FRA	EUROPE	2010-09-11	2010	AMAELITEGP-CEI***	160	3	1	GER	12	EL	LA	5	16.202	14.41	16.26	16.925	16.518	16.897		2.77	59	2.68333	1.85	1.9	2.48333	4.93333	13.85			60		58
FLORAC	FRA	EUROPE	2011-09-10	2011	CHATPEUROPE	160	3	1	BRN	10	EL	LA	5	17.3824	16.842	17.591	17.793	16.008	18.678		3.84667	58	1.81667	1.26667	1.5	6.58333	8.06667	19.2333	60	60	60	50	60
FLORAC	FRA	EUROPE	2011-09-10	2011	CHATPEUROPE	160	3	1	BRN	10	EL	LA	5	14.3192	13.609	15.77	13.68	14.131	14.406		5.62	60	5.08333	3.08333	9.2	4.03333	6.7	28.1	60	60	60	60	60
FLORAC	FRA	EUROPE	2009-09-05	2009	AMAELITEGP-CEI***	160	3	3	FRA	13	EL	LA	5	14.3222	15.125	15.353	15.313	15.137	10.683		3.72917	61.8	4.33333	3.28333	4.11667	3.18333		14.9167	61	64	64	60	60
FLORAC	FRA	EUROPE	2011-09-10	2011	CHATPEUROPE	160	3	1	GBR	9	EL	LA	5	14.6426	15.032	15.127	15.591	13.617	13.846		2.35	58.8	1.6	1.91667	2.16667	2.63333	3.43333	11.75	63	52	56	63	60
FLORAC	FRA	EUROPE	2011-09-10	2011	CHATPEUROPE	160	3	4	ESP	9	EL	LA	5	16.4006	15.511	16.104	14.888	15.926	19.574		4.71667	60.6	8.63333	2.11667	4	3.63333	5.2	23.5833	56	63	60	64	60
FLORAC	FRA	EUROPE	2010-09-11	2010	AMAELITEGP-CEI***	160	3	3	ESP	8	EL	LA	5	14.2704	15.127	14.811	14.035	12.666	14.713		4.57	59	4.25	2.68333	5.85	4.66667	5.4	22.85			58		60
FLORAC	FRA	EUROPE	2010-09-11	2010	AMAELITEGP-CEI***	160	3	4	FRA	9	EL	LA	5	15.1272	15.43	17.157	15.81	14.351	12.888		4.51333	61.3333	3.43333	2.83333	6.23333	5.25	4.81667	22.5667	64		60		60
FLORAC	FRA	EUROPE	2010-09-11	2010	AMAELITEGP-CEI***	160	3	1	QAT	13	EL	LA	5	15.3468	16.452	17.047	16.53	14.156	12.549		3.30667	61.5	2.26667	1.6	3.36667	5.56667	3.73333	16.5333	60	62	64		60
FLORAC	FRA	EUROPE	2010-09-11	2010	AMAELITEGP-CEI***	160	3	5	FRA	10	EL	LA	6	17.3087	16.222	17.065	17.36	16.669	18.035	18.501	4.48333	61.3333	4.55	3.28333	2.73333	5.1	6.75	22.4167	60		64		60
FLORAC	FRA	EUROPE	2010-09-11	2010	AMAELITEGP-CEI***	160	3	4	FRA	12	EL	LA	6	14.6617	15.246	16.387	15.435	14.961	13.69	12.251	4.01667	62	3.5	2.03333	3.88333	5.18333	5.48333	20.0833			64		60
FLORAC	FRA	EUROPE	2010-09-11	2010	AMAELITEGP-CEI***	160	3	1	GBR	11	EL	LA	5	15.6072	15.254	17.179	15.508	15.334	14.761		4.99	62.5	3.08333	2.75	6.16667	6.25	6.7	24.95			62		63
FLORAC	FRA	EUROPE	2010-09-11	2010	AMAELITEGP-CEI***	160	3	3	NED	9	EL	LA	5	14.3554	14.543	15.262	13.631	13.512	14.829		1.95	60.6667	1.21667	1.06667	0.283333	1.13333	6.05	9.75	56		63		63
FLORAC	FRA	EUROPE	2011-09-10	2011	CHATPEUROPE	160	3	4	FRA	12	EL	LA	5	17.4684	16.742	17.77	17.131	17.14	18.559		2.86	62.2	2.56667	1.26667	2.8	3.05	4.61667	14.3	60	63	64	60	64
FLORAC	FRA	EUROPE	2010-09-11	2010	AMAELITEGP-CEI***	160	3	2	ITA	9	EL	LA	5	13.8612	14.062	15.169	13.659	13.189	13.227		5.7	58	6.21667	3.4	6	5.75	7.13333	28.5			52		64
FLORAC	FRA	EUROPE	2010-09-11	2010	AMAELITEGP-CEI***	160	3	3	QAT	9	EL	LA	5	14.9866	15.004	17.335	15.118	13.587	13.889		1.73	61.3333	2.71667	1.16667	1.6	1.55	1.61667	8.65	64		56		64
FLORAC	FRA	EUROPE	2010-09-11	2010	AMAELITEGP-CEI***	160	3	3	FRA	15	EL	LA	5	14.694	14.974	15.643	15.973	13.173	13.707		6.09667	60	7.1	6.16667	6.46667	4.73333	6.01667	30.4833	56		60		64
FLORAC	FRA	EUROPE	2010-09-11	2010	AMAELITEGP-CEI***	160	3	3	ITA	10	EL	LA	5	17.0012	16.106	17.482	18.14	16.08	17.198		6.29333	61.3333	4.85	2.2	4.83333	8.46667	11.1167	31.4667	60		60		64
FLORAC	FRA	EUROPE	2010-09-11	2010	AMAELITEGP-CEI***	160	3	3	FRA	8	EL	LA	5	14.2328	15.471	16.71	14.66	12.753	11.57		8.43333	62.6667	2.93333	2.06667	9.48333	9.98333	17.7	42.1667	64		60		64
FLORAC	FRA	EUROPE	2010-09-11	2010	AMAELITEGP-CEI***	160	3	3	ESP	7	EL	LA	5	16.7154	15.66	16.806	16.448	16.41	18.253		3.42667	64	2.78333	1.78333	4.13333	3.81667	4.61667	17.1333	64		64		64
FLORAC	FRA	EUROPE	2010-09-11	2010	AMAELITEGP-CEI***	160	3	3	BRN	10	EL	LA	5	16.2716	15.642	16.948	17.597	15.527	15.644		5.62333	64	2.95	2.01667	4.41667	8.58333	10.15	28.1167			64		64
FLORAC	FRA	EUROPE	2011-09-10	2011	CHATPEUROPE	160	3	1	CZE	13	EL	LA	5	14.2966	13.338	15.152	14.753	14.821	13.419		5.35333	63.8	4.33333	3.81667	4.93333	4.61667	9.06667	26.7667	62	60	63	64	70
FLORAC	FRA	EUROPE	2011-09-10	2011	CHATPEUROPE	160	3	2	GER	12	EL	LA	4	14.7443	14.564	16.328	14.97	13.115			3.62917	59.25	5.9	3.2	3.38333	2.03333		14.5167	64	56	63	54
FLORAC	FRA	EUROPE	2008-09-06	2008	CEI***	160	3	1	FRA	16	EL	LA	4	13.5307	13.028	13.504	14.06				5.74444	55	5.05	5.76667	6.41667			17.2333	48	56	60	56
FLORAC	FRA	EUROPE	2009-09-05	2009	AMAELITEGP-CEI***	160	3	1	ITA	11	EL	LA	4	14.0113	14.993	15.403	13.419	12.23			4.54583	57.75	3.85	1.85	8.75	3.73333		18.1833	52	58	64	57
FLORAC	FRA	EUROPE	2008-09-06	2008	CEI***	160	3	2	FRA	9	EL	LA	4	12.7337	12.521	12.245	13.435				6.78889	53	6.1	10.1	4.16667			20.3667	48	50	56	58
FLORAC	FRA	EUROPE	2009-09-03	2009	AMAELITE-CEI**	125	2	7	FRA	8	EL	LA	4	16.3565	15.313	14.592	16.419	19.102			3.55	57.5	3.35	4.3	3			10.65	52	60	60	58
FLORAC	FRA	EUROPE	2008-09-06	2008	CEI***	160	3	2	FRA	12	EL	LA	4	13.4383	12.725	13.049	14.541				6.66667	59.5	9.08333	7	3.91667			20	56	62	62	58
FLORAC	FRA	EUROPE	2008-09-06	2008	CEI***	160	3	1	ITA	14	EL	LA	4	13.5367	12.988	12.95	14.672				3.53889	59.5	5.78333	3.61667	1.21667			10.6167	60	56	64	58
FLORAC	FRA	EUROPE	2011-09-10	2011	CHATPEUROPE	160	3	4	POR	13	EL	LA	4	14.9348	14.733	16.347	14.984	13.675			3.02083	58	5.4	1.65	2.36667	2.66667		12.0833	60	60	52	60
FLORAC	FRA	EUROPE	2009-09-05	2009	AMAELITEGP-CEI***	160	3	3	ESP	10	EL	LA	4	15.7565	15.009	15.803	16.556	15.658			3.9125	60.75	3.26667	3.63333	3.45	5.3		15.65	60	64	59	60
FLORAC	FRA	EUROPE	2009-09-03	2009	AMAELITE-CEI**	125	2	3	FRA	7	EL	LA	4	15.338	14.834	14.348	14.407	17.763			2.84444	59.5	2.93333	2.7	2.9			8.53333	62	56	60	60
FLORAC	FRA	EUROPE	2008-09-06	2008	CEI***	160	3	4	FRA	14	EL	LA	4	14.0933	12.97	13.827	15.483				2.53889	58.5	2.43333	2.61667	2.56667			7.61667	56	58	60	60
FLORAC	FRA	EUROPE	2010-09-11	2010	AMAELITEGP-CEI***	160	3	3	QAT	11	EL	LA	4	15.008	15.022	17.086	14.404	13.52			4.8125	60	2.58333	2.05	7.81667	6.8		19.25			60	60
FLORAC	FRA	EUROPE	2009-09-05	2009	AMAELITEGP-CEI***	160	3	1	ITA	9	EL	LA	4	11.8818	13.128	10.886	11.036	12.477			6.79583	60	8.26667	7.5	4.56667	6.85		27.1833	60	58	62	60
FLORAC	FRA	EUROPE	2008-09-06	2008	CEI***	160	3	3	FRA	12	EL	LA	4	13.3133	13.057	12.485	14.398				4.25	58.5	1.5	9.23333	2.01667			12.75	52	60	62	60
FLORAC	FRA	EUROPE	2011-09-10	2011	CHATPEUROPE	160	3	4	BEL	12	EL	LA	4	15.6323	15.66	16.038	15.657	15.174			2.3	60.75	2.03333	1.78333	2.03333	3.35		9.2	64	56	63	60
FLORAC	FRA	EUROPE	2011-09-10	2011	CHATPEUROPE	160	3	7	POR	10	EL	LA	4	16.6125	16.237	16.875	16.666	16.672			2.77083	60	3.98333	2.38333	2.01667	2.7		11.0833	60	56	64	60
FLORAC	FRA	EUROPE	2009-09-05	2009	AMAELITEGP-CEI***	160	3	2	FRA	11	EL	LA	4	14.4633	13.52	13.474	16.185	14.674			2.825	59	2.76667	1.63333	2.68333	4.21667		11.3	52	60	64	60
FLORAC	FRA	EUROPE	2008-09-06	2008	CEI***	160	3	4	FRA	12	EL	LA	4	12.7027	12.96	12.336	12.812				2.88889	59.5	2.78333	3.15	2.73333			8.66667	52	62	64	60
FLORAC	FRA	EUROPE	2011-09-10	2011	CHATPEUROPE	160	3	1	NED	10	EL	LA	4	14.0497	12.949	15.122	14.368	13.76			4.18333	62.5	4.68333	3.36667	4.43333	4.25		16.7333	64	64	60	62
FLORAC	FRA	EUROPE	2008-09-06	2008	CEI***	160	3	1	FRA	10	EL	LA	4	14.0127	12.978	13.813	15.247				2.97222	58.5	2.53333	2.81667	3.56667			8.91667	48	60	62	64
FLORAC	FRA	EUROPE	2008-09-06	2008	CEI***	160	3	3	FRA	8	EL	LA	4	14.1977	12.817	14.445	15.331				6.91667	61.5	7.11667	6.35	7.28333			20.75	58	62	62	64
FLORAC	FRA	EUROPE	2008-09-06	2008	CEI***	160	3	2	FRA	10	EL	LA	4	14.0287	12.89	13.921	15.275				3.06667	60	3.86667	2.3	3.03333			9.2	50	62	64	64
FLORAC	FRA	EUROPE	2010-09-11	2010	AMAELITEGP-CEI***	160	3	2	GER	11	EL	LA	4	13.8652	13.965	15.211	13.653	12.632			4.43333	53	7.15	3.26667	2.93333	4.38333		17.7333	54		52
FLORAC	FRA	EUROPE	2011-09-10	2011	CHATPEUROPE	160	3	2	QAT	11	EL	LA	3	17.25	16.874	17.471	17.405				1.63889	58	1.61667	1.5	1.8			4.91667	64	56	54
FLORAC	FRA	EUROPE	2009-09-05	2009	AMAELITEGP-CEI***	160	3	3	FRA	10	EL	LA	3	16.0463	14.91	16.915	16.314				4.08333	55	4.56667	2	5.68333			12.25		56	54
FLORAC	FRA	EUROPE	2009-09-05	2009	AMAELITEGP-CEI***	160	3	4	FRA	9	EL	LA	3	15.6923	15.395	15.56	16.122				3.10556	59	2.13333	3.23333	3.95			9.31667	59	62	56
FLORAC	FRA	EUROPE	2010-09-11	2010	AMAELITEGP-CEI***	160	3	3	FRA	9	EL	LA	5	13.3332	13.46	14.362	13.937	12.504	12.403		4.48333	56	5.36667	4.38333	5.55	4	3.11667	22.4167			56
FLORAC	FRA	EUROPE	2010-09-11	2010	AMAELITEGP-CEI***	160	3	2	SUI	14	EL	LA	5	13.3972	13.515	14.595	13.556	12.127	13.193		7.09	56	11.1833	7.25	7.81667	4.91667	4.28333	35.45			56
FLORAC	FRA	EUROPE	2009-09-05	2009	AMAELITEGP-CEI***	160	3	3	FRA	11	EL	LA	3	14.135	15.084	15.833	11.488				3.81667	58.6667	3.35	3.3	4.8			11.45	58	60	58
FLORAC	FRA	EUROPE	2009-09-03	2009	AMAELITE-CEI**	125	2	1	FRA	7	EL	LA	3	14.4727	14.995	14.304	14.119				2.61667	59.3333	2.33333	2.3	3.21667			7.85	60	60	58
FLORAC	FRA	EUROPE	2011-09-10	2011	CHATPEUROPE	160	3	1	GBR	17	EL	LA	3	13.7753	12.976	14.036	14.314				3.77778	59.3333	4	1.88333	5.45			11.3333	60	60	58
FLORAC	FRA	EUROPE	2009-09-05	2009	AMAELITEGP-CEI***	160	3	4	FRA	11	EL	LA	3	14.8037	15.138	15.253	14.02				3.36667	62	4.25	1.63333	4.21667			10.1	64	64	58
FLORAC	FRA	EUROPE	2010-09-11	2010	AMAELITEGP-CEI***	160	3	2	SWE	8	EL	LA	4	13.2645	13.215	13.525	12.946	13.372			3.35417	58	5.1	1.85	2.93333	3.53333		13.4167			58
FLORAC	FRA	EUROPE	2009-09-05	2009	AMAELITEGP-CEI***	160	3	3	ESP	11	EL	LA	3	14.748	14.393	15.175	14.676				1.38889	56	1.23333	1.21667	1.71667			4.16667	52	56	60
FLORAC	FRA	EUROPE	2011-09-10	2011	CHATPEUROPE	160	3	3	POR	17	EL	LA	3	15.0157	14.726	16.364	13.957				5.52222	59.6667	5.48333	1.61667	9.46667			16.5667	63	56	60
FLORAC	FRA	EUROPE	2009-09-05	2009	AMAELITEGP-CEI***	160	3	2	FRA	10	EL	LA	3	12.4983	13.385	12.727	11.383				6.25556	58.6667	7.4	5.78333	5.58333			18.7667	58	58	60
FLORAC	FRA	EUROPE	2010-09-11	2010	AMAELITEGP-CEI***	160	3	1	NED	14	EL	LA	3	13.018	14.043	12.388	12.623				4.18889	58	4	2.06667	6.5			12.5667	56		60
FLORAC	FRA	EUROPE	2010-09-11	2010	AMAELITEGP-CEI***	160	3	5	FRA	10	EL	LA	3	16.859	15.676	17.019	17.882				1.88333	61.5	1.86667	1.5	2.28333			5.65	63		60
FLORAC	FRA	EUROPE	2010-09-11	2010	AMAELITEGP-CEI***	160	3	1	URU	11	EL	LA	4	14.3368	14.082	16.27	13.55	13.445			2.05833	60	3.03333	2	1.68333	1.51667		8.23333			60
FLORAC	FRA	EUROPE	2010-09-11	2010	AMAELITEGP-CEI***	160	3	1	ITA	12	EL	LA	4	14.241	14.25	15.821	13.459	13.434			2.67083	60	3.76667	2.66667	2.25	2		10.6833			60
FLORAC	FRA	EUROPE	2010-09-11	2010	AMAELITEGP-CEI***	160	3	1	FRA	8	EL	LA	4	16.697	15.753	16.92	17.866	16.249			2.1375	60	2.11667	2.1	2.25	2.08333		8.55			60
FLORAC	FRA	EUROPE	2010-09-11	2010	AMAELITEGP-CEI***	160	3	2	FRA	11	EL	LA	4	16.386	15.505	16.879	16.476	16.684			2.84167	60	1.81667	1.28333	4.65	3.61667		11.3667			60
FLORAC	FRA	EUROPE	2010-09-11	2010	AMAELITEGP-CEI***	160	3	4	FRA	10	EL	LA	4	15.543	15.273	16.276	15.076	15.547			4.20833	60	3.16667	2.28333	6.53333	4.85		16.8333			60
FLORAC	FRA	EUROPE	2010-09-11	2010	AMAELITEGP-CEI***	160	3	3	FRA	11	EL	LA	4	15.9793	15.491	16.72	16.442	15.264			6.10833	60	3.98333	2.66667	5.85	11.9333		24.4333			60
FLORAC	FRA	EUROPE	2010-09-11	2010	AMAELITEGP-CEI***	160	3	2	SUI	11	EL	LA	3	15.0913	14.738	15.643	14.893				1.97222	60	2.1	2.03333	1.78333			5.91667			60
FLORAC	FRA	EUROPE	2010-09-11	2010	AMAELITEGP-CEI***	160	3	2	ESP	11	EL	LA	3	15.5363	15.368	15.566	15.675				3.05556	60	2.28333	2.56667	4.31667			9.16667			60
FLORAC	FRA	EUROPE	2010-09-11	2010	AMAELITEGP-CEI***	160	3	1	FRA	8	EL	LA	3	16.7083	15.444	17.2	17.481				4.70556	60	4.7	3.91667	5.5			14.1167			60
FLORAC	FRA	EUROPE	2010-09-11	2010	AMAELITEGP-CEI***	160	3	1	ITA	13	EL	LA	3	14.3253	13.86	16.646	12.47				8.38333	60	8.13333	5.66667	11.35			25.15			60
FLORAC	FRA	EUROPE	2008-09-06	2008	CEI***	160	3	1	ITA	10	EL	LA	3	12.514	12.902	12.126					10.6417	56.6667	3.4	17.8833				21.2833	48	60	62
FLORAC	FRA	EUROPE	2011-09-10	2011	CHATPEUROPE	160	3	1	RUS	10	EL	LA	4	13.8347	12.513	16.806	13.491	12.529			9.5375	58	12.05	7.78333	10.45	7.86667		38.15	52	60	62
FLORAC	FRA	EUROPE	2008-09-06	2008	CEI***	160	3	2	FRA	13	EL	LA	3	12.072	12.46	11.684					14.025	61.3333	7.26667	20.7833				28.05	62	60	62
FLORAC	FRA	EUROPE	2010-09-11	2010	AMAELITEGP-CEI***	160	3	2	SUI	12	EL	LA	5	13.4892	13.634	15.972	12.564	11.972	13.304		6.23	62	7.93333	4.61667	7.5	6.46667	4.63333	31.15			62
FLORAC	FRA	EUROPE	2010-09-11	2010	AMAELITEGP-CEI***	160	3	3	FRA	11	EL	LA	4	16.578	15.624	17.401	17.063	16.224			3.525	62	2.81667	1.38333	4.66667	5.23333		14.1			62
FLORAC	FRA	EUROPE	2010-09-11	2010	AMAELITEGP-CEI***	160	3	3	FRA	11	EL	LA	3	17.3083	14.83	19.102	17.993				2.06111	63.5	1.36667	2.05	2.76667			6.18333	64		63
FLORAC	FRA	EUROPE	2010-09-11	2010	AMAELITEGP-CEI***	160	3	1	SUI	12	EL	LA	3	15.067	14.629	15.661	14.911				2.81667	63	3.16667	2.71667	2.56667			8.45			63
FLORAC	FRA	EUROPE	2009-09-05	2009	AMAELITEGP-CEI***	160	3	2	FRA	11	EL	LA	3	13.493	13.66	13.189	13.63				6.19444	61.3333	8.8	4.23333	5.55			18.5833	60	60	64
FLORAC	FRA	EUROPE	2009-09-03	2009	AMAELITE-CEI**	125	2	3	GBR	8	EL	LA	3	12.884	14.555	12.266	11.831				8.05	63.3333	7.11667	8.4	8.63333			24.15	64	62	64
FLORAC	FRA	EUROPE	2009-09-05	2009	AMAELITEGP-CEI***	160	3	2	FRA	13	EL	LA	3	16.128	15.142	16.27	16.972				4.60556	62.6667	4.3	3.83333	5.68333			13.8167	60	64	64
FLORAC	FRA	EUROPE	2011-09-10	2011	CHATPEUROPE	160	3	3	QAT	12	EL	LA	3	15.5043	16.091	14.211	16.211				5.05556	64	6.16667	2.85	6.15			15.1667	64	64	64
FLORAC	FRA	EUROPE	2010-09-11	2010	AMAELITEGP-CEI***	160	3	2	FRA	13	EL	LA	4	15.4525	15.514	16.98	15.578	13.738			6.20417	64	2.56667	2.96667	7.68333	11.6		24.8167			64
FLORAC	FRA	EUROPE	2010-09-11	2010	AMAELITEGP-CEI***	160	3	3	GER	9	EL	LA	4	14.4342	13.882	16.27	14.511	13.074			36.0208	64	8.23333	4.3	6.41667	125.133		144.083			64
FLORAC	FRA	EUROPE	2010-09-11	2010	AMAELITEGP-CEI***	160	3	6	FRA	11	EL	LA	3	16.714	15.588	17.244	17.31				3.07778	64	3.2	2.41667	3.61667			9.23333			64
FLORAC	FRA	EUROPE	2010-09-11	2010	AMAELITEGP-CEI***	160	3	3	FRA	10	EL	LA	3	14.715	14.329	15.926	13.89				3.87778	64	3.6	3.6	4.43333			11.6333			64
FLORAC	FRA	EUROPE	2011-09-10	2011	CHATPEUROPE	160	3	3	QAT	12	EL	LA	2	16.4915	16.448	16.535					1.98333	58	2.43333	1.53333				3.96667	60	56
FLORAC	FRA	EUROPE	2009-09-03	2009	AMAELITE-CEI**	125	2	1	FRA	16	EL	LA	2	14.9245	15.305	14.544					4.54167	58	4.3	4.78333				9.08333	60	56
FLORAC	FRA	EUROPE	2008-09-06	2008	CEI***	160	3	1	FRA	10	EL	LA	2	13.281	13.281						2.56667	59	2.56667					2.56667	62	56
FLORAC	FRA	EUROPE	2011-09-10	2011	CHATPEUROPE	160	3	1	RUS	11	EL	LA	2	14.7115	13.269	16.154					2.35	60	2.73333	1.96667				4.7	64	56
FLORAC	FRA	EUROPE	2008-09-06	2008	CEI***	160	3	3	FRA	9	EL	LA	2	12.786	12.786						5.46667	54	5.46667					5.46667	48	60
FLORAC	FRA	EUROPE	2008-09-06	2008	CEI***	160	3	2	FRA	9	EL	LA	2	14.405	14.405						2.03333	59	2.03333					2.03333	58	60
FLORAC	FRA	EUROPE	2009-09-03	2009	AMAELITE-CEI**	125	2	2	FRA	8	EL	LA	2	14.9235	15.338	14.509					4.13333	61	3.6	4.66667				8.26667	62	60
FLORAC	FRA	EUROPE	2008-09-06	2008	CEI***	160	3	1	FRA	9	EL	LA	2	14.403	14.403						4.41667	48.5	4.41667					4.41667	36	61
FLORAC	FRA	EUROPE	2008-09-06	2008	CEI***	160	3	3	FRA	10	EL	LA	2	12.524	12.524						6.03333	60	6.03333					6.03333	58	62
FLORAC	FRA	EUROPE	2008-09-06	2008	CEI***	160	3	2	FRA	12	EL	LA	2	12.935	12.935						2.88333	61.5	2.88333					2.88333	60	63
FLORAC	FRA	EUROPE	2011-09-10	2011	CHATPEUROPE	160	3	3	POR	16	EL	LA	2	16.514	16.359	16.669					1.725	63.5	1.86667	1.58333				3.45	64	63
FLORAC	FRA	EUROPE	2011-09-10	2011	CHATPEUROPE	160	3	2	NED	14	EL	LA	2	14.8295	13.077	16.582					2.525	62	3.13333	1.91667				5.05	60	64
FLORAC	FRA	EUROPE	2010-09-11	2010	AMAELITEGP-CEI***	160	3	3	FRA	11	EL	LA	1	15.007	15.007						5.51667	48	5.51667					5.51667	48
FLORAC	FRA	EUROPE	2009-09-03	2009	AMAELITE-CEI**	125	2	2	FRA	9	EL	LA	1	15.632	15.632						1.58333	56	1.58333					1.58333	56
FLORAC	FRA	EUROPE	2009-09-03	2009	AMAELITE-CEI**	125	2	1	FRA	12	EL	LA	1	14.518	14.518						2.11667	58	2.11667					2.11667	58
FLORAC	FRA	EUROPE	2010-09-11	2010	AMAELITEGP-CEI***	160	3	3	FRA	11	EL	LA	1	15.552	15.552						2.18333	60	2.18333					2.18333	60
FLORAC	FRA	EUROPE	2010-09-11	2010	AMAELITEGP-CEI***	160	3	5	FRA	12	EL	LA	1	15.34	15.34						2.61667	60	2.61667					2.61667	60
FLORAC	FRA	EUROPE	2010-09-11	2010	AMAELITEGP-CEI***	160	3	3	FRA	12	EL	LA	1	14.388	14.388						3.26667	60	3.26667					3.26667	60
FLORAC	FRA	EUROPE	2010-09-11	2010	AMAELITEGP-CEI***	160	3	4	FRA	8	EL	LA	1	13.743	13.743						10.8167	60	10.8167					10.8167	60
FLORAC	FRA	EUROPE	2010-09-11	2010	AMAELITEGP-CEI***	160	3	1	SWE	15	EL	LA	2	13.947	13.405	14.489					3.75833	61	5.71667	1.8				7.51667	61
FLORAC	FRA	EUROPE	2010-09-11	2010	AMAELITEGP-CEI***	160	3	4	FRA	9	EL	LA	1	15.67	15.67						2.53333	62	2.53333					2.53333	62
FLORAC	FRA	EUROPE	2010-09-11	2010	AMAELITEGP-CEI***	160	3	2	ITA	10	EL	LA	1	13.509	13.509						4.51667	62	4.51667					4.51667	62
FLORAC	FRA	EUROPE	2010-09-11	2010	AMAELITEGP-CEI***	160	3	5	FRA	13	EL	LA	2	16.7295	16.142	17.317					3.60833	63	4.55	2.66667				7.21667	63
FLORAC	FRA	EUROPE	2011-09-10	2011	CHATPEUROPE	160	3	4	BEL	15	EL	LA	1	15.24	15.24						5.38333	63	5.38333					5.38333	63
FLORAC	FRA	EUROPE	2011-09-10	2011	CHATPEUROPE	160	3	1	POR	13	EL	LA	1	15.172	15.172						1.4	64	1.4					1.4	64
FLORAC	FRA	EUROPE	2010-09-11	2010	AMAELITEGP-CEI***	160	3	1	ITA	14	EL	LA	1	14.422	14.422						2.33333	64	2.33333					2.33333	64
FLORAC	FRA	EUROPE	2010-09-11	2010	AMAELITEGP-CEI***	160	3	5	FRA	9	EL	LA	1	15.473	15.473						2.4	64	2.4					2.4	64
FLORAC	FRA	EUROPE	2009-09-05	2009	AMAELITEGP-CEI***	160	3	1	ITA	13	EL	LA	1	15.159	15.159						4.45	64	4.45					4.45	64
FLORAC	FRA	EUROPE	2011-09-10	2011	CHATPEUROPE	160	3	3	UAE	13	EL	LA	1	16.578	16.578						5.16667	64	5.16667					5.16667	64
FLORAC	FRA	EUROPE	2010-09-11	2010	AMAELITEGP-CEI***	160	3	3	FRA	13	EL	LA	1	15.844	15.844							64							64
FLORAC	FRA	EUROPE	2010-09-11	2010	AMAELITEGP-CEI***	160	3	3	FRA	12	EL	LA	4	14.392	15.719	16.707	12.868	12.274			2.52917		2.06667	1.83333	3.68333	2.53333		10.1167
FLORAC	FRA	EUROPE	2010-09-11	2010	AMAELITEGP-CEI***	160	3	2	ESP	9	EL	LA	2	15.737	15.256	16.218					2.4		3.3	1.5				4.8
FLORAC	FRA	EUROPE	2010-09-11	2010	AMAELITEGP-CEI***	160	3	3	FRA	13	EL	LA	2	16.2195	15.56	16.879					2.775		3.3	2.25				5.55
FLORAC	FRA	EUROPE	2010-09-11	2010	AMAELITEGP-CEI***	160	3	1	SWE	10	EL	LA	2	13.3375	13.217	13.458					3.675		5.01667	2.33333				7.35
FLORAC	FRA	EUROPE	2010-09-11	2010	AMAELITEGP-CEI***	160	3	2	FRA	8	EL	LA	2	16.3985	15.491	17.306					2.65833		2.83333	2.48333				5.31667
FLORAC	FRA	EUROPE	2010-09-11	2010	AMAELITEGP-CEI***	160	3	2	SUI	13	EL	LA	2	14.8195	14.374	15.265					2.41667		2.31667	2.51667				4.83333
FLORAC	FRA	EUROPE	2010-09-11	2010	AMAELITEGP-CEI***	160	3	1	ITA	13	EL	LA	1	13.681	13.681						2.2		2.2					2.2
FLORAC	FRA	EUROPE	2008-09-06	2008	CEI***	160	3	5	FRA	9	EL	ME	5	14.3855	13.013	14.428	15.475	14.626			4.60417	56.8	4.5	4.18333	4.21667	5.51667		18.4167	60	62	60	56	46
FLORAC	FRA	EUROPE	2011-09-10	2011	CHATPEUROPE	160	3	1	ITA	9	EL	ME	5	15.9562	16.437	16.775	15.766	16.159	14.644		5.90667	58.4	2.63333	1.35	6.46667	4.05	15.0333	29.5333	60	60	56	64	52
FLORAC	FRA	EUROPE	2011-09-10	2011	CHATPEUROPE	160	3	2	NOR	11	EL	ME	5	13.9876	14.424	15.175	13.21	14.024	13.105		6.2	61.6	10.5167	5.03333	6.05	3.93333	5.46667	31	64	64	60	60	60
FLORAC	FRA	EUROPE	2010-09-11	2010	AMAELITEGP-CEI***	160	3	2	FRA	10	EL	ME	5	15.3914	15.368	17.054	16.588	14.966	12.981		3.07333	61.3333	2.46667	2.26667	2.53333	3.43333	4.66667	15.3667	64		60		60
FLORAC	FRA	EUROPE	2010-09-11	2010	AMAELITEGP-CEI***	160	3	1	FRA	11	EL	ME	5	14.259	13.868	14.995	14.153	13.736	14.543		6.57	60.5	5.35	5.6	6.01667	5.16667	10.7167	32.85			58		63
FLORAC	FRA	EUROPE	2010-09-11	2010	AMAELITEGP-CEI***	160	3	3	FRA	12	EL	ME	5	17.1224	15.598	17.606	18.041	16.624	17.743		3.00667	62	1.76667	1.4	1.65	4.13333	6.08333	15.0333			60		64
[truncated: 5,033 more rows]
